# Supplementary material for: Quantifying the Error of Secondary vs. Distant Primary Calibrations in a Simulated Environment
Source: Front Genet. 2020 Mar 20;11:252. doi: 10.3389/fgene.2020.00252 (PMC7099002; doi:10.3389/fgene.2020.00252)
Supplement: Supplementary file 1 [file Data_Sheet_1.xlsx]

## Sheet: 0B
Supplementary File Data Sheet 1.XLSX: Concatenation specific time estimates for Tree B (Secondary Calibrations). Differnet calibration scenarios are shown in different worksheets (0B - 20H). See Methods in the main text for a description of each calibration scenario.
			Concatenations
			1	2	3	4	5	6	7	8	9	10
Tree	NWKNodeNum	trueTimeMillions	TimeEst0B	TimeEst0B	TimeEst0B	TimeEst0B	TimeEst0B	TimeEst0B	TimeEst0B	TimeEst0B	TimeEst0B	TimeEst0B	0BAverage
B	385	157.2	171.369	169.979	176.642	180.948	183.922	176.208	174.655	165.156	186.593	171.133	175.661
B	386	115.8	125.008	119.875	129.416	125.839	132.341	127.154	124.402	120.753	139.479	121.728	126.599
B	387	168	177.365	173.569	180.295	186.342	185.07	177.898	176.315	174.943	196.461	177.738	180.6
B	388	124.4	127.569	125.934	130.58	135.438	131.007	128.622	122.41	126.082	139.324	127.536	129.45
B	389	137.3	144.12	143.408	149.644	150.936	150.402	145.011	142.454	143.825	157.663	145.794	147.326
B	390	166.2	175.301	173.568	179.601	185.384	181.419	175.421	172.166	173.131	192.756	176.454	178.52
B	391	181.7	194.285	191.712	198.803	203.346	204.676	197.066	196.558	193.066	217.281	197.977	199.477
B	392	200.1	215.419	213.749	219.852	227.389	227.165	217.242	218.617	210.944	243.51	220.291	221.418
B	393	217.5	234.786	235.024	239.639	250.249	249.385	240.803	241.394	231.548	266.762	240.682	243.027
B	394	222	226.811	226.205	222.305	242.325	234.378	231.286	213.897	218.888	259.197	231.081	230.637
B	395	152	152.484	157.72	163.68	173.27	167.999	160.61	154.975	151.787	178.631	162.779	162.393
B	396	203	206.17	208.385	210.5	228.028	224.42	215.193	207.831	201.344	236.048	219.238	215.716
B	397	193	195.823	187.671	191.771	214.584	205.772	199.507	186.984	191.404	214.161	199.484	198.716
B	398	115	116.627	117.172	123.385	122.84	122.942	119.609	115.521	118.11	126.327	117.61	120.014
B	399	143	147.601	147.884	151.62	154.894	156.986	151.883	144.402	146.279	158.295	148.714	150.856
B	400	167	172.204	174.15	179.152	183.638	181.567	176.636	171.364	170.705	187.75	176.315	177.348
B	401	102	95.9851	98.9177	107.981	112.127	104.335	105.964	94.6163	98.4542	106.457	99.7844	102.462
B	402	107	105.623	107.319	117.426	120.768	113.677	113.183	105.869	107.046	117.223	109.461	111.759
B	403	129	127.39	129.668	139.258	145.349	137.074	136.766	128.162	130.519	141.594	133.081	134.886
B	404	57.9	57.152	55.384	67.5174	63.8712	61.3457	59.2404	59.3921	60.6471	62.6395	59.4971	60.6687
B	405	54.6	53.8273	52.0734	63.3955	59.8594	58.2686	54.8558	57.3452	57.4577	58.0582	56.5047	57.1646
B	406	59.7	60.4153	58.8501	73.3403	67.3429	65.5812	62.0956	66.2519	64.9584	66.659	63.6401	64.9135
B	407	53.2	52.204	51.4209	60.9763	58.6096	56.7465	53.2209	55.4655	56.0173	56.7379	54.0588	55.5458
B	411	43.2	42.4304	41.879	49.4441	46.296	46.0836	43.2081	45.06	44.9632	47.6433	46.2307	45.3238
B	412	55	55.5872	54.4014	64.1702	60.8811	59.5959	55.6881	58.5178	58.1343	59.84	57.3315	58.4147
B	413	56.7	57.8699	56.4692	68.1629	63.6232	62.1969	57.9583	61.6534	60.8728	62.3114	60.0535	61.1172
B	414	58.4	59.5281	58.4251	71.7161	65.703	64.559	60.5591	64.5832	63.5021	64.7111	62.7781	63.6065
B	415	61.1	62.142	60.9965	75.5872	69.1134	68.0969	64.2861	68.7244	66.5844	68.3353	66.261	67.0127
B	416	63	67.4418	66.4157	81.9883	73.4601	73.805	69.7681	76.7071	70.7063	75.9437	72.1529	72.8389
B	417	146	146.344	148.833	158.027	164.953	158.045	154.818	146.914	149.328	162.426	151.924	154.161
B	418	101	101.031	104.325	111.605	113.645	109.983	108.558	102.769	103.595	114.105	107.4	107.701
B	419	81.1	78.3444	78.2472	82.2814	86.0415	83.4882	82.611	79.1812	81.5625	84.0264	77.8257	81.3609
B	420	86.3	85.5844	86.1794	92.9244	94.3685	92.3236	90.4764	88.5039	88.7526	92.6458	86.4349	89.8194
B	421	71.2	68.0773	67.7916	72.9211	76.6239	73.8102	70.7383	70.3046	71.5318	73.5836	68.6636	71.4046
B	422	77.6	75.7606	75.383	83.4158	84.5609	83.0624	79.5654	80.1234	79.9037	81.9245	77.5172	80.1217
B	423	77.1	68.1257	68.1894	70.885	76.1867	72.3917	69.3979	69.0066	70.0625	75.8632	69.0691	70.9178
B	424	69.7	65.9395	66.1757	70.6321	73.0295	71.2987	67.7453	68.5075	67.8025	72.2177	67.1405	69.0489
B	425	74.4	72.4995	72.6919	78.9624	80.2172	78.4802	75.6132	76.8935	75.3597	79.1619	74.4249	76.4304
B	426	78.1	76.9978	76.5117	84.4969	85.6647	84.1865	80.5365	82.1704	80.2807	83.9259	77.9292	81.27
B	427	82.9	82.2491	82.1509	90.8019	91.5608	90.4554	86.8277	88.0927	86.0965	89.6526	83.8339	87.1722
B	428	89.7	90.4072	90.4938	98.7368	99.3663	98.3811	94.6717	96.3144	93.7493	97.5687	91.7627	95.1452
B	429	94.4	97.4156	97.3569	106.198	106.068	104.322	100.45	102.679	99.2923	104.767	98.1231	101.667
B	430	72.1	70.0252	72.2132	79.1582	80.3294	78.8296	76.4205	74.1739	73.4746	76.393	69.623	75.0641
B	431	69.1	66.8976	69.6045	73.8899	73.8446	73.1049	72.5009	68.6024	69.0623	72.6933	66.2927	70.6493
B	432	87.7	86.4521	87.3214	95.2908	96.8802	94.8931	92.639	87.8457	88.4146	93.3045	86.1842	90.9226
B	433	102	101.529	103.103	110.697	112.069	111.26	108.69	103.35	104.112	110.309	100.808	106.593
B	434	61.8	56.6399	58.6529	60.7354	65.6842	63.3369	61.2584	58.4664	62.1633	64.4406	58.8905	61.0268
B	435	66.8	63.2964	63.6085	67.351	73.0946	71.2473	67.4006	65.9502	68.6335	71.3963	65.3885	67.7367
B	436	68.7	63.5344	63.9755	66.4142	73.5734	68.6623	67.335	61.4151	67.931	70.4261	64.3289	66.7596
B	437	73.6	70.5981	70.5733	74.3005	79.5082	76.7257	74.2154	69.2346	74.3882	78.2771	70.9353	73.8756
B	438	76.8	74.3491	74.0878	79.9488	83.9571	81.4688	79.0738	75.0866	78.3237	83.2263	74.9235	78.4445
B	439	79	77.3941	76.9688	83.2381	86.964	84.6981	82.4957	78.5472	81.2633	86.8775	78.397	81.6844
B	440	80.5	80.0748	79.471	85.9479	89.2911	86.6487	84.8207	81.4349	83.3988	89.4211	81.1358	84.1645
B	441	83.9	84.2818	83.8504	91.0478	93.1377	91.4946	88.7753	86.6992	87.5307	93.3687	84.7585	88.4945
B	442	88	89.3169	89.7024	97.0987	97.9398	97.8545	94.1398	93.1333	92.237	98.6398	89.943	94.0005
B	443	117	118.682	118.096	125.693	129.782	128.005	125.16	118.718	119.697	128.891	118.412	123.114
B	444	119	121.814	120.976	129.878	132.478	131.413	128.581	123.297	123.226	132.347	122.137	126.615
B	445	159	160.893	160.676	167.87	176.721	172.472	168.801	156.11	161.178	177.479	164.337	166.654
B	446	161	164.422	164.385	173.341	181.108	177.855	172.655	162.147	164.726	182.218	168.878	171.174
B	447	167	174.632	174.118	185.278	190.285	190.328	182.123	175.123	173.839	193.622	178.551	181.79
B	448	222	227.844	226.585	231.526	249.047	243.332	236.477	223.153	225.101	255.714	234.334	235.311
B	449	229	237.572	235.625	240.385	257.732	254.832	246.123	234.686	232.881	267.601	244.992	245.243
B	450	234	246.665	243.449	247.262	265.906	263.89	254.138	245.543	238.835	278.6	254.527	253.882
B	451	243	259.04	256.726	259.248	277.521	277.015	267.244	260.492	250.131	293.93	265.986	266.733
B	452	264	283.096	283.032	280.909	302.477	304.234	291.979	285.654	275.723	320.625	290.36	291.809
B	453	62	73.032	77.5267	85.2105	81.4828	83.1493	77.2593	85.1935	73.4374	83.554	78.8304	79.8676
B	454	161.8	179.542	182.015	180.314	188.785	191.427	182.095	178.847	176.424	200.299	181.207	184.095
B	455	169.3	194.826	195.941	195.911	201.365	207.838	193.64	196.502	187.65	213.982	195.907	198.356
B	456	75.3	98.9773	92.1465	103.251	98.5635	106.933	95.082	113.978	94.4961	108.153	93.2135	100.479
B	457	195.8	225.946	225.395	226.392	229.945	240.436	224.481	231.44	216.885	249.858	225.992	229.677
B	458	226.4	260.638	259.5	259.546	263.451	277.704	262.067	265.978	251.462	288.827	264.478	265.365
B	459	294	324.305	322.474	315.504	336.796	346.343	328.107	322.211	313.32	360.754	330.722	330.054

## Sheet: 10B
Supplementary File Data Sheet 1.XLSX: Concatenation specific time estimates for Tree B (Secondary Calibrations). Differnet calibration scenarios are shown in different worksheets (0B - 20H). See Methods in the main text for a description of each calibration scenario.
			Concatenations
			1	2	3	4	5	6	7	8	9	10
Tree	NWKNodeNum	trueTimeMillions	TimeEst10B	TimeEst10B	TimeEst10B	TimeEst10B	TimeEst10B	TimeEst10B	TimeEst10B	TimeEst10B	TimeEst10B	TimeEst10B	10BAverage
B	385	157.2	175.865	186.014	176.18	180.834	191.52	177.546	174.822	164.083	189.574	174.819	179.126
B	386	115.8	128.287	131.183	129.078	125.759	137.807	128.119	124.521	119.969	141.707	124.349	129.078
B	387	168	182.018	189.943	179.823	186.224	192.715	179.248	176.484	173.807	199.6	181.565	184.143
B	388	124.4	130.916	137.813	130.238	135.352	136.419	129.598	122.527	125.263	141.549	130.282	131.996
B	389	137.3	147.901	156.936	149.252	150.84	156.615	146.111	142.59	142.891	160.182	148.934	150.225
B	390	166.2	179.9	189.941	179.131	185.267	188.913	176.752	172.331	172.007	195.836	180.254	182.033
B	391	181.7	199.383	209.797	198.283	203.217	213.131	198.561	196.746	191.813	220.752	202.241	203.392
B	392	200.1	221.071	233.912	219.277	227.246	236.549	218.89	218.826	209.575	247.4	225.034	225.778
B	393	217.5	240.946	257.195	239.012	250.091	259.686	242.63	241.625	230.045	271.024	245.865	247.812
B	394	222	232.761	247.544	221.723	242.172	244.06	233.041	214.101	217.467	263.338	236.057	235.227
B	395	152	156.484	172.598	163.252	173.161	174.939	161.828	155.123	150.801	181.485	166.284	165.595
B	396	203	211.579	228.043	209.949	227.884	233.69	216.826	208.03	200.036	239.819	223.96	219.982
B	397	193	200.961	205.375	191.269	214.448	214.273	201.02	187.163	190.162	217.582	203.78	202.603
B	398	115	119.687	128.225	123.062	122.762	128.021	120.517	115.632	117.343	128.345	120.143	122.374
B	399	143	151.473	161.835	151.223	154.796	163.47	153.035	144.54	145.329	160.824	151.917	153.844
B	400	167	176.722	190.578	178.683	183.522	189.067	177.977	171.528	169.597	190.749	180.112	180.853
B	401	102	98.5033	108.249	107.698	112.056	108.645	106.768	94.7068	97.815	108.158	101.933	104.453
B	402	107	108.394	117.442	117.118	120.692	118.373	114.042	105.971	106.351	119.096	111.818	113.93
B	403	129	130.732	141.901	138.893	145.257	142.737	137.804	128.285	129.672	143.856	135.947	137.508
B	404	57.9	58.6514	60.6086	67.3407	63.8309	63.8798	59.69	59.4489	60.2533	63.6402	60.7784	61.8122
B	405	54.6	55.2395	56.9856	63.2295	59.8216	60.6756	55.2721	57.4001	57.0847	58.9857	57.7215	58.2416
B	406	59.7	62.0004	64.4017	73.1484	67.3003	68.2902	62.5668	66.3153	64.5366	67.7239	65.0106	66.1294
B	407	53.2	53.5736	56.2717	60.8167	58.5725	59.0906	53.6247	55.5186	55.6536	57.6443	55.2229	56.5989
B	411	43.2	43.5436	45.8296	49.3147	46.2668	47.9872	43.536	45.1031	44.6713	48.4044	47.2262	46.1883
B	412	55	57.0455	59.5333	64.0022	60.8427	62.0577	56.1106	58.5738	57.7568	60.7959	58.5661	59.5285
B	413	56.7	59.3882	61.7962	67.9845	63.583	64.7662	58.3981	61.7124	60.4776	63.3068	61.3468	62.276
B	414	58.4	61.0899	63.9365	71.5284	65.6615	67.2258	61.0187	64.645	63.0898	65.7449	64.13	64.807
B	415	61.1	63.7723	66.7506	75.3893	69.0698	70.9098	64.7739	68.7902	66.152	69.427	67.6879	68.2723
B	416	63	69.2112	72.6809	81.7737	73.4137	76.8537	70.2975	76.7805	70.2472	77.1569	73.7067	74.2122
B	417	146	150.184	162.872	157.614	164.849	164.574	155.993	147.054	148.359	165.021	155.196	157.171
B	418	101	103.682	114.166	111.313	113.573	114.526	109.381	102.867	102.922	115.928	109.713	109.807
B	419	81.1	80.3998	85.6285	82.066	85.9871	86.937	83.2379	79.2569	81.0329	85.3687	79.5016	82.9417
B	420	86.3	87.8297	94.309	92.6812	94.3088	96.1374	91.1629	88.5886	88.1763	94.1258	88.2962	91.5616
B	421	71.2	69.8633	74.1866	72.7303	76.5755	76.8591	71.275	70.3719	71.0673	74.7591	70.1422	72.783
B	422	77.6	77.7482	82.4942	83.1974	84.5075	86.4936	80.1691	80.2001	79.3849	83.2333	79.1865	81.6615
B	423	77.1	69.913	74.6219	70.6994	76.1386	75.3821	69.9244	69.0727	69.6076	77.0751	70.5565	72.2991
B	424	69.7	67.6695	72.4183	70.4472	72.9833	74.244	68.2593	68.573	67.3622	73.3714	68.5864	70.3915
B	425	74.4	74.4015	79.5492	78.7557	80.1665	81.7221	76.1869	76.9671	74.8704	80.4266	76.0277	77.9074
B	426	78.1	79.0179	83.7293	84.2758	85.6106	87.6642	81.1476	82.249	79.7594	85.2666	79.6074	82.8328
B	427	82.9	84.407	89.9006	90.5642	91.503	94.192	87.4865	88.177	85.5375	91.0848	85.6392	88.8492
B	428	89.7	92.7791	99.0304	98.4783	99.3035	102.445	95.3901	96.4065	93.1406	99.1274	93.7388	96.984
B	429	94.4	99.9713	106.541	105.92	106.001	108.631	101.212	102.777	98.6477	106.441	100.236	103.638
B	430	72.1	71.8624	79.0254	78.951	80.2786	82.0859	77.0003	74.2449	72.9976	77.6134	71.1223	76.5182
B	431	69.1	68.6527	76.1706	73.6965	73.7979	76.1247	73.0511	68.668	68.6139	73.8546	67.7203	72.035
B	432	87.7	88.7202	95.5587	95.0414	96.819	98.813	93.3419	87.9298	87.8406	94.7951	88.0401	92.69
B	433	102	104.192	112.829	110.407	111.998	115.856	109.514	103.449	103.436	112.071	102.979	108.673
B	434	61.8	58.1259	64.1859	60.5765	65.6427	65.9533	61.7232	58.5224	61.7597	65.47	60.1587	62.2118
B	435	66.8	64.957	69.6089	67.1747	73.0484	74.1905	67.912	66.0133	68.1879	72.5369	66.7967	69.0426
B	436	68.7	65.2012	70.0106	66.2403	73.527	71.4986	67.8459	61.4738	67.49	71.5511	65.7143	68.0553
B	437	73.6	72.4503	77.2307	74.106	79.458	79.8951	74.7786	69.3008	73.9053	79.5275	72.4629	75.3115
B	438	76.8	76.2997	81.0768	79.7395	83.9041	84.8342	79.6738	75.1584	77.8151	84.5558	76.5369	79.9594
B	439	79	79.4246	84.2295	83.0202	86.909	88.1968	83.1216	78.6224	80.7356	88.2654	80.0853	83.261
B	440	80.5	82.1756	86.9678	85.7229	89.2346	90.2281	85.4643	81.5128	82.8573	90.8496	82.8831	85.7896
B	441	83.9	86.493	91.7604	90.8094	93.0789	95.2741	89.4489	86.7821	86.9624	94.8603	86.5837	90.2053
B	442	88	91.6602	98.1643	96.8445	97.8779	101.897	94.8542	93.2224	91.6381	100.216	91.8799	95.8254
B	443	117	121.796	129.237	125.364	129.7	133.293	126.11	118.831	118.92	130.95	120.962	125.516
B	444	119	125.009	132.388	129.538	132.394	136.841	129.557	123.415	122.426	134.461	124.767	129.08
B	445	159	165.114	175.833	167.431	176.609	179.596	170.081	156.259	160.132	180.315	167.876	169.925
B	446	161	168.735	179.892	172.888	180.994	185.202	173.965	162.302	163.657	185.129	172.515	174.528
B	447	167	179.213	190.544	184.793	190.164	198.19	183.505	175.291	172.71	196.715	182.396	185.352
B	448	222	233.822	247.96	230.92	248.889	253.384	238.272	223.366	223.64	259.799	239.38	239.943
B	449	229	243.805	257.852	239.755	257.569	265.359	247.99	234.91	231.369	271.876	250.267	250.075
B	450	234	253.136	266.415	246.615	265.738	274.79	256.067	245.778	237.284	283.051	260.009	258.888
B	451	243	265.836	280.944	258.569	277.346	288.458	269.272	260.741	248.506	298.626	271.714	272.001
B	452	264	290.523	309.732	280.174	302.286	316.801	294.195	285.928	273.932	325.747	296.613	297.593
B	453	62	74.9481	84.8401	84.9874	81.4313	86.584	77.8456	85.275	72.9606	84.8888	80.528	81.4289
B	454	161.8	184.252	199.185	179.842	188.665	199.335	183.477	179.018	175.279	203.498	185.109	187.766
B	455	169.3	199.937	214.424	195.398	201.238	216.424	195.109	196.69	186.431	217.4	200.125	202.318
B	456	75.3	101.574	100.839	102.981	98.5013	111.35	95.8035	114.087	93.8826	109.881	95.2208	102.412
B	457	195.8	231.874	246.657	225.799	229.8	250.368	226.184	231.661	215.476	253.849	230.859	234.253
B	458	226.4	267.476	283.98	258.867	263.284	289.175	264.055	266.232	249.829	293.441	270.174	270.651
B	459	294	332.813	352.894	314.678	336.583	360.65	330.597	322.519	311.286	366.517	337.844	336.638

## Sheet: 20B
Supplementary File Data Sheet 1.XLSX: Concatenation specific time estimates for Tree B (Secondary Calibrations). Differnet calibration scenarios are shown in different worksheets (0B - 20H). See Methods in the main text for a description of each calibration scenario.
			Concatenations
			1	2	3	4	5	6	7	8	9	10
Tree	NWKNodeNum	trueTimeMillions	TimeEst20B	TimeEst20B	TimeEst20B	TimeEst20B	TimeEst20B	TimeEst20B	TimeEst20B	TimeEst20B	TimeEst20B	TimeEst20B	20BAverage
B	385	157.2	171.369	186.904	181.471	181.454	187.713	178.405	178.393	164.798	191.412	173.309	179.523
B	386	115.8	125.008	131.811	132.954	126.19	135.068	128.739	127.064	120.492	143.081	123.276	129.368
B	387	168	177.365	190.852	185.224	186.863	188.884	180.116	180.088	174.564	201.535	179.998	184.549
B	388	124.4	127.569	138.473	134.15	135.816	133.707	130.225	125.03	125.809	142.922	129.157	132.286
B	389	137.3	144.12	157.687	153.734	151.358	153.502	146.819	145.503	143.514	161.736	147.648	150.562
B	390	166.2	175.301	190.85	184.51	185.902	185.157	177.608	175.85	172.756	197.735	178.697	182.437
B	391	181.7	194.285	210.801	204.237	203.914	208.894	199.522	200.764	192.648	222.893	200.495	203.845
B	392	200.1	215.419	235.032	225.862	228.025	231.847	219.95	223.295	210.488	249.799	223.091	226.281
B	393	217.5	234.786	258.426	246.19	250.949	254.524	243.805	246.559	231.047	273.652	243.742	248.368
B	394	222	226.811	248.729	228.382	243.003	239.208	234.169	218.474	218.415	265.892	234.019	235.71
B	395	152	152.484	173.424	168.154	173.755	171.462	162.612	158.291	151.458	183.245	164.849	165.973
B	396	203	206.17	229.134	216.255	228.666	229.045	217.876	212.279	200.908	242.145	222.026	220.45
B	397	193	195.823	206.357	197.013	215.184	210.013	201.994	190.985	190.99	219.692	202.021	203.007
B	398	115	116.627	128.839	126.757	123.183	125.476	121.1	117.993	117.855	129.59	119.106	122.653
B	399	143	147.601	162.609	155.765	155.327	160.221	153.776	147.492	145.963	162.383	150.605	154.174
B	400	167	172.204	191.49	184.049	184.151	185.309	178.838	175.031	170.336	192.599	178.557	181.256
B	401	102	95.9851	108.767	110.932	112.44	106.485	107.285	96.641	98.2411	109.207	101.053	104.704
B	402	107	105.623	118.004	120.636	121.106	116.02	114.594	108.135	106.814	120.251	110.853	114.204
B	403	129	127.39	142.58	143.064	145.755	139.899	138.471	130.905	130.237	145.252	134.774	137.833
B	404	57.9	57.152	60.8987	69.363	64.0498	62.6099	59.979	60.663	60.5158	64.2574	60.2536	61.9742
B	405	54.6	53.8273	57.2583	65.1284	60.0268	59.4694	55.5397	58.5724	57.3334	59.5577	57.2231	58.3937
B	406	59.7	60.4153	64.7099	75.3451	67.5312	66.9327	62.8698	67.6697	64.8178	68.3807	64.4493	66.3121
B	407	53.2	52.204	56.5409	62.6431	58.7735	57.9159	53.8844	56.6524	55.8961	58.2033	54.7461	56.746
B	411	43.2	42.4304	46.049	50.7957	46.4255	47.0333	43.7468	46.0242	44.8659	48.8738	46.8185	46.3063
B	412	55	55.5872	59.8182	65.9243	61.0514	60.8241	56.3823	59.7701	58.0085	61.3855	58.0605	59.6812
B	413	56.7	57.8699	62.0919	70.0262	63.8011	63.4787	58.6809	62.9727	60.7411	63.9208	60.8171	62.44
B	414	58.4	59.5281	64.2425	73.6765	65.8867	65.8895	61.3141	65.9652	63.3647	66.3825	63.5763	64.9826
B	415	61.1	62.142	67.07	77.6534	69.3067	69.5002	65.0875	70.1951	66.4403	70.1003	67.1034	68.4599
B	416	63	67.4418	73.0287	84.2295	73.6655	75.326	70.6379	78.3486	70.5533	77.9052	73.0703	74.4207
B	417	146	146.344	163.652	162.347	165.414	161.302	156.749	150.057	149.005	166.621	153.856	157.535
B	418	101	101.031	114.712	114.656	113.962	112.249	109.911	104.968	103.371	117.052	108.766	110.068
B	419	81.1	78.3444	86.0383	84.5305	86.2821	85.2088	83.641	80.8756	81.386	86.1966	78.8152	83.1318
B	420	86.3	85.5844	94.7603	95.4646	94.6323	94.2263	91.6044	90.3978	88.5605	95.0387	87.5339	91.7803
B	421	71.2	68.0773	74.5417	74.9145	76.8382	75.3313	71.6201	71.8091	71.3769	75.4842	69.5366	72.953
B	422	77.6	75.7606	82.8889	85.696	84.7973	84.7742	80.5573	81.838	79.7307	84.0405	78.5028	81.8586
B	423	77.1	68.1257	74.979	72.8227	76.3997	73.8836	70.263	70.4833	69.9109	77.8226	69.9473	72.4638
B	424	69.7	65.9395	72.7649	72.5629	73.2337	72.7681	68.5899	69.9735	67.6557	74.083	67.9942	70.5565
B	425	74.4	72.4995	79.9298	81.1209	80.4415	80.0976	76.5559	78.539	75.1966	81.2065	75.3712	78.0958
B	426	78.1	76.9978	84.13	86.8067	85.9042	85.9215	81.5406	83.9287	80.1069	86.0935	78.9201	83.035
B	427	82.9	82.2491	90.3308	93.284	91.8169	92.3195	87.9102	89.9778	85.9102	91.9682	84.8998	89.0667
B	428	89.7	90.4072	99.5043	101.436	99.6442	100.409	95.852	98.3755	93.5464	100.089	92.9294	97.2192
B	429	94.4	97.4156	107.051	109.101	106.364	106.472	101.702	104.876	99.0774	107.473	99.3707	103.89
B	430	72.1	70.0252	79.4036	81.322	80.554	80.4541	77.3732	75.7612	73.3156	78.3661	70.5083	76.7083
B	431	69.1	66.8976	76.5351	75.9097	74.0511	74.6115	73.4048	70.0704	68.9129	74.5708	67.1356	72.2099
B	432	87.7	86.4521	96.016	97.8956	97.1511	96.8487	93.7939	89.7256	88.2233	95.7144	87.28	92.9101
B	433	102	101.529	113.369	113.723	112.382	113.553	110.045	105.562	103.887	113.158	102.09	108.93
B	434	61.8	56.6399	64.493	62.3957	65.8678	64.6422	62.0221	59.7176	62.0288	66.1049	59.6393	62.3551
B	435	66.8	63.2964	69.942	69.1921	73.299	72.7157	68.2408	67.3615	68.4849	73.2404	66.2199	69.1993
B	436	68.7	63.5344	70.3456	68.2296	73.7792	70.0773	68.1745	62.7293	67.784	72.2451	65.1469	68.2046
B	437	73.6	70.5981	77.6003	76.3315	79.7306	78.3069	75.1407	70.7162	74.2272	80.2988	71.8372	75.4787
B	438	76.8	74.3491	81.4648	82.1342	84.1919	83.1478	80.0596	76.6934	78.1542	85.3759	75.8761	80.1447
B	439	79	77.3941	84.6326	85.5134	87.2071	86.4436	83.5241	80.2281	81.0874	89.1214	79.3938	83.4546
B	440	80.5	80.0748	87.384	88.2973	89.5407	88.4344	85.8782	83.1775	83.2183	91.7307	82.1675	85.9903
B	441	83.9	84.2818	92.1995	93.5366	93.3981	93.3802	89.882	88.5545	87.3413	95.7802	85.8361	90.419
B	442	88	89.3169	98.6341	99.7529	98.2137	99.8712	95.3135	95.1263	92.0374	101.187	91.0866	96.054
B	443	117	118.682	129.855	129.129	130.145	130.643	126.721	121.258	119.438	132.22	119.917	125.801
B	444	119	121.814	133.022	133.428	132.848	134.121	130.184	125.936	122.959	135.765	123.69	129.377
B	445	159	160.893	176.675	172.459	177.215	176.026	170.905	159.451	160.829	182.063	166.427	170.294
B	446	161	164.422	180.753	178.08	181.614	181.52	174.807	165.617	164.37	186.925	171.025	174.913
B	447	167	174.632	191.455	190.343	190.817	194.25	184.394	178.871	173.463	198.622	180.821	185.767
B	448	222	227.844	249.147	237.855	249.743	248.347	239.425	227.928	224.614	262.318	237.313	240.453
B	449	229	237.572	259.086	246.956	258.452	260.084	249.191	239.708	232.377	274.513	248.107	250.605
B	450	234	246.665	267.689	254.021	266.65	269.328	257.307	250.797	238.318	285.796	257.764	259.433
B	451	243	259.04	282.289	266.334	278.297	282.724	270.576	266.066	249.589	301.522	269.368	272.58
B	452	264	283.096	311.214	288.588	303.323	310.504	295.619	291.767	275.126	328.906	294.052	298.219
B	453	62	73.032	85.2461	87.5397	81.7107	84.8628	78.2225	87.0165	73.2785	85.7121	79.8327	81.6454
B	454	161.8	179.542	200.138	185.243	189.313	195.372	184.366	182.674	176.042	205.472	183.511	188.167
B	455	169.3	194.826	215.451	201.266	201.928	212.122	196.054	200.707	187.244	219.508	198.397	202.75
B	456	75.3	98.9773	101.322	106.074	98.8391	109.137	96.2674	116.417	94.2916	110.946	94.3987	102.667
B	457	195.8	225.946	247.838	232.581	230.588	245.391	227.28	236.392	216.415	256.311	228.866	234.761
B	458	226.4	260.638	285.338	266.641	264.187	283.427	265.334	271.67	250.917	296.286	267.841	271.228
B	459	294	324.305	354.583	324.128	337.738	353.481	332.198	329.106	312.642	370.072	334.927	337.318

## Sheet: 10L
Supplementary File Data Sheet 1.XLSX: Concatenation specific time estimates for Tree B (Secondary Calibrations). Differnet calibration scenarios are shown in different worksheets (0B - 20H). See Methods in the main text for a description of each calibration scenario.
			Concatenations
			1	2	3	4	5	6	7	8	9	10
Tree	NWKNodeNum	trueTimeMillions	TimeEst10L	TimeEst10L	TimeEst10L	TimeEst10L	TimeEst10L	TimeEst10L	TimeEst10L	TimeEst10L	TimeEst10L	TimeEst10L	10LAverage
B	385	157.2	168.601	178.344	170.706	173.068	183.082	170.227	169.097	157.305	180.696	167.775	171.89
B	386	115.8	122.988	125.774	125.067	120.358	131.736	122.838	120.443	115.013	135.071	119.339	123.863
B	387	168	174.5	182.112	174.236	178.226	184.225	171.86	170.704	166.627	190.253	174.25	176.699
B	388	124.4	125.509	132.132	126.192	129.539	130.409	124.256	118.515	120.088	134.921	125.033	126.659
B	389	137.3	141.792	150.466	144.615	144.363	149.715	140.089	137.921	136.988	152.681	142.934	144.156
B	390	166.2	172.469	182.11	173.565	177.31	180.59	169.467	166.687	164.901	186.665	172.991	174.676
B	391	181.7	191.147	201.147	192.122	194.49	203.741	190.377	190.302	183.888	210.415	194.093	195.172
B	392	200.1	211.94	224.269	212.464	217.486	226.128	209.868	211.659	200.917	235.815	215.968	216.651
B	393	217.5	230.993	246.591	231.586	239.351	248.245	232.63	233.711	220.541	258.333	235.959	237.794
B	394	222	223.147	237.338	214.834	231.772	233.307	223.435	207.089	208.483	251.007	226.547	225.696
B	395	152	150.021	165.482	158.179	165.724	167.232	155.158	150.042	144.571	172.986	159.585	158.898
B	396	203	202.84	218.641	203.426	218.097	223.395	207.889	201.217	191.772	228.589	214.937	211.08
B	397	193	192.66	196.907	185.326	205.239	204.833	192.735	181.033	182.305	207.393	195.57	194.4
B	398	115	114.744	122.939	119.238	117.49	122.381	115.549	111.845	112.496	122.335	115.303	117.432
B	399	143	145.217	155.162	146.525	148.149	156.268	146.727	139.807	139.325	153.293	145.796	147.627
B	400	167	169.423	182.721	173.131	175.64	180.737	170.641	165.911	162.59	181.817	172.856	173.547
B	401	102	94.4346	103.786	104.352	107.244	103.858	102.367	91.605	93.7739	103.093	97.8265	100.234
B	402	107	103.917	112.6	113.479	115.508	113.158	109.341	102.5	101.957	113.519	107.313	109.329
B	403	129	125.332	136.05	134.578	139.019	136.448	132.124	124.084	124.315	137.12	130.47	131.954
B	404	57.9	56.2288	58.1098	65.2484	61.0896	61.0655	57.2297	57.5019	57.764	60.6601	58.3297	59.3227
B	405	54.6	52.9578	54.6362	61.265	57.2525	58.0024	52.9939	55.5202	54.7263	56.2235	55.396	55.8974
B	406	59.7	59.4395	61.7465	70.8756	64.41	65.2816	59.9879	64.1434	61.8704	64.5526	62.3914	63.4699
B	407	53.2	51.3607	53.9516	58.9271	56.0571	56.4873	51.4144	53.7003	53.3543	54.9449	52.9981	54.3196
B	411	43.2	41.745	43.9401	47.7824	44.2798	45.8731	41.7415	43.6259	42.8258	46.1377	45.3235	44.3275
B	412	55	54.6893	57.0788	62.0136	58.2297	59.3237	53.7979	56.6555	55.3707	57.949	56.2066	57.1315
B	413	56.7	56.9352	59.2484	65.8722	60.8524	61.9128	55.991	59.6912	57.979	60.3423	58.8752	59.77
B	414	58.4	58.5666	61.3005	69.306	62.8416	64.2641	58.5036	62.5278	60.4833	62.6662	61.5463	62.2006
B	415	61.1	61.1382	63.9985	73.0469	66.1035	67.7858	62.104	66.5372	63.4191	66.1759	64.9608	65.527
B	416	63	66.3524	69.6844	79.2329	70.2609	73.4678	67.4	74.2658	67.345	73.5439	70.7372	71.229
B	417	146	143.98	156.157	152.716	157.769	157.323	149.564	142.238	142.229	157.293	148.943	150.821
B	418	101	99.3995	109.459	107.855	108.695	109.48	104.873	99.498	98.6704	110.499	105.293	105.372
B	419	81.1	77.0789	82.0982	79.5161	82.2943	83.1068	79.807	76.6612	77.6852	81.3711	76.2986	79.5918
B	420	86.3	84.202	90.4208	89.8016	90.2587	91.9019	87.4054	85.6872	84.5334	89.7182	84.7389	87.8668
B	421	71.2	66.9776	71.128	70.4705	73.2869	73.473	68.3372	68.0671	68.1313	71.2584	67.3163	69.8446
B	422	77.6	74.5368	79.093	80.6125	80.8782	82.683	76.8647	77.5735	76.1052	79.3357	75.9962	78.3679
B	423	77.1	67.0253	71.5454	68.5028	72.8687	72.0611	67.0423	66.8105	66.7319	73.4659	67.7139	69.3768
B	424	69.7	64.8744	69.4326	68.2584	69.849	70.973	65.4458	66.3272	64.5792	69.9356	65.8231	67.5498
B	425	74.4	71.3284	76.2695	76.3087	76.7237	78.1217	73.0467	74.4463	71.7772	76.6604	72.9646	74.7647
B	426	78.1	75.754	80.2773	81.6573	81.9339	83.802	77.8029	79.5552	76.4643	81.2738	76.4001	79.4921
B	427	82.9	80.9206	86.1941	87.7503	87.5733	90.0422	83.8805	85.2891	82.0037	86.8196	82.1889	85.2662
B	428	89.7	88.9469	94.9475	95.4185	95.0389	97.9317	91.4583	93.2491	89.2926	94.4855	89.9622	93.0731
B	429	94.4	95.8421	102.148	102.629	101.449	103.845	97.0403	99.4107	94.5722	101.456	96.1977	99.4591
B	430	72.1	68.8941	75.7673	76.4979	76.831	78.4695	73.8266	71.8133	69.9818	73.979	68.2569	73.4317
B	431	69.1	65.817	73.0302	71.4067	70.6286	72.771	70.0401	66.4191	65.7792	70.3962	64.9919	69.128
B	432	87.7	85.0556	91.619	92.0884	92.661	94.4597	89.4946	85.05	84.2116	90.3561	84.4931	88.9489
B	433	102	99.8887	108.177	106.977	107.188	110.752	105	100.061	99.1631	106.823	98.8302	104.286
B	434	61.8	55.725	61.5396	58.6943	62.8236	63.0476	59.1791	56.6057	59.2082	62.4042	57.735	59.6962
B	435	66.8	62.274	66.739	65.0876	69.9113	70.9219	65.1128	63.8513	65.3708	69.1402	64.1055	66.2514
B	436	68.7	62.5081	67.1242	64.1822	70.3693	68.3487	65.0495	59.4605	64.7017	68.2006	63.0667	65.3011
B	437	73.6	69.4577	74.0466	71.8035	76.0456	76.3752	71.6964	67.0312	70.852	75.8035	69.5434	72.2655
B	438	76.8	73.1481	77.7341	77.2619	80.3008	81.0967	76.3898	72.6969	74.6003	80.5963	73.4534	76.7278
B	439	79	76.1439	80.7569	80.4407	83.1767	84.3112	79.6955	76.0474	77.4002	84.1322	76.8587	79.8963
B	440	80.5	78.7814	83.3823	83.0595	85.4024	86.2529	81.9417	78.8431	79.4342	86.5954	79.5438	82.3237
B	441	83.9	82.9204	87.9772	87.9879	89.0815	91.0767	85.762	83.9399	83.3697	90.4182	83.0954	86.5629
B	442	88	87.8742	94.1171	93.8355	93.6745	97.4075	90.9445	90.1692	87.8522	95.5227	88.1782	91.9576
B	443	117	116.765	123.908	121.469	124.13	127.42	120.912	114.94	114.007	124.818	116.088	120.446
B	444	119	119.846	126.93	125.513	126.708	130.813	124.217	119.373	117.368	128.165	119.741	123.867
B	445	159	158.294	168.584	162.229	169.025	171.684	163.071	151.142	153.516	171.871	161.113	163.053
B	446	161	161.766	172.475	167.516	173.221	177.042	166.794	156.987	156.896	176.46	165.565	167.472
B	447	167	171.811	182.688	179.052	181.998	189.458	175.941	169.55	165.575	187.503	175.048	177.862
B	448	222	224.164	237.737	223.746	238.201	242.22	228.45	216.051	214.4	247.633	229.736	230.234
B	449	229	233.734	247.221	232.306	246.507	253.668	237.769	227.217	221.81	259.145	240.184	239.956
B	450	234	242.681	255.431	238.953	254.326	262.684	245.512	237.728	227.481	269.796	249.533	248.412
B	451	243	254.855	269.361	250.535	265.435	275.749	258.173	252.202	238.24	284.642	260.767	260.996
B	452	264	278.523	296.962	271.469	289.304	302.844	282.069	276.563	262.615	310.493	284.663	285.55
B	453	62	71.8524	81.3422	82.3468	77.9342	82.7694	74.637	82.4821	69.9464	80.9137	77.2836	78.1508
B	454	161.8	176.642	190.973	174.254	180.563	190.553	175.915	173.155	168.037	193.969	177.651	180.171
B	455	169.3	191.679	205.584	189.327	192.595	206.889	187.067	190.248	178.729	207.22	192.063	194.14
B	456	75.3	97.3785	96.6816	99.7814	94.2711	106.445	91.8547	110.35	90.0039	104.735	91.3845	98.2886
B	457	195.8	222.296	236.488	218.784	219.931	239.337	216.862	224.074	206.574	241.962	221.558	224.787
B	458	226.4	256.428	272.271	250.824	251.977	276.435	253.172	257.513	239.508	279.7	259.289	259.712
B	459	294	319.066	338.345	304.901	322.128	344.761	316.971	311.956	298.425	349.354	324.233	323.014

## Sheet: 10H
Supplementary File Data Sheet 1.XLSX: Concatenation specific time estimates for Tree B (Secondary Calibrations). Differnet calibration scenarios are shown in different worksheets (0B - 20H). See Methods in the main text for a description of each calibration scenario.
			Concatenations
			1	2	3	4	5	6	7	8	9	10
Tree	NWKNodeNum	trueTimeMillions	TimeEst10H	TimeEst10H	TimeEst10H	TimeEst10H	TimeEst10H	TimeEst10H	TimeEst10H	TimeEst10H	TimeEst10H	TimeEst10H	10HAverage
B	385	157.2	184.238	186.014	184.626	189.444	200.646	185.999	183.222	171.896	197.779	183.236	186.71
B	386	115.8	134.395	131.183	135.266	131.747	144.374	134.219	130.504	125.681	147.84	130.337	134.555
B	387	168	190.684	189.943	188.444	195.091	201.898	187.783	184.964	182.083	208.239	190.308	191.944
B	388	124.4	137.15	137.813	136.482	141.796	142.919	135.768	128.415	131.227	147.676	136.555	137.58
B	389	137.3	154.943	156.936	156.407	158.022	164.078	153.068	149.442	149.695	167.115	156.105	156.581
B	390	166.2	188.465	189.941	187.719	194.088	197.915	185.168	180.611	180.197	204.312	188.933	189.735
B	391	181.7	208.876	209.797	207.789	212.893	223.287	208.015	206.2	200.945	230.306	211.979	212.009
B	392	200.1	231.597	233.912	229.789	238.065	247.821	229.312	229.34	219.553	258.108	235.87	235.337
B	393	217.5	252.418	257.195	250.471	261.999	272.061	254.183	253.235	240.998	282.754	257.703	258.301
B	394	222	243.844	247.544	232.353	253.703	255.689	244.136	224.389	227.822	274.736	247.423	245.164
B	395	152	163.935	172.598	171.078	181.405	183.275	169.533	162.576	157.981	189.34	174.291	172.601
B	396	203	221.653	228.043	220.015	238.734	244.826	227.149	218.026	209.561	250.199	234.743	229.295
B	397	193	210.529	205.375	200.439	224.659	224.483	210.592	196.156	199.216	227	213.592	211.204
B	398	115	125.386	128.225	128.961	128.607	134.121	126.255	121.188	122.931	133.9	125.928	127.55
B	399	143	158.685	161.835	158.473	162.167	171.26	160.321	151.486	152.249	167.784	159.232	160.349
B	400	167	185.137	190.578	187.249	192.26	198.076	186.451	179.77	177.672	199.006	188.785	188.498
B	401	102	103.193	108.249	112.861	117.391	113.822	111.852	99.2574	102.472	112.839	106.841	108.878
B	402	107	113.555	117.442	122.733	126.438	124.013	119.472	111.062	111.414	124.25	117.202	118.758
B	403	129	136.956	141.901	145.552	152.173	149.538	144.365	134.449	135.846	150.083	142.493	143.336
B	404	57.9	61.4439	60.6086	70.5691	66.87	66.9237	62.532	62.3054	63.1222	66.3947	63.7048	64.4474
B	405	54.6	57.8696	56.9856	66.2609	62.6698	63.5668	57.9038	60.1581	59.8026	61.5387	60.5008	60.7257
B	406	59.7	64.9524	64.4017	76.6552	70.5046	71.5443	65.5458	69.5017	67.6094	70.6551	68.1408	68.9511
B	407	53.2	56.1244	56.2717	63.7324	61.3613	61.9063	56.1779	58.1862	58.3034	60.1392	57.8819	59.0085
B	411	43.2	45.6168	45.8296	51.6789	48.4697	50.2739	45.6089	47.2702	46.7982	50.4994	49.5001	48.1546
B	412	55	59.7616	59.5333	67.0706	63.7395	65.0148	58.7822	61.3882	60.5068	63.4273	61.3861	62.0611
B	413	56.7	62.2158	61.7962	71.2438	66.6103	67.8524	61.1786	64.6776	63.3571	66.0469	64.3006	64.9279
B	414	58.4	63.9986	63.9365	74.9576	68.7878	70.4292	63.9239	67.7511	66.0937	68.5905	67.2179	67.5687
B	415	61.1	66.8087	66.7506	79.0036	72.3584	74.2888	67.8579	72.0955	69.3017	72.4319	70.947	71.1844
B	416	63	72.5065	72.6809	85.694	76.9091	80.5159	73.6446	80.4697	73.5919	80.4965	77.2556	77.3765
B	417	146	157.334	162.872	165.17	172.698	172.416	163.42	154.12	155.423	172.163	162.668	163.828
B	418	101	108.619	114.166	116.65	118.98	119.983	114.589	107.81	107.823	120.945	114.996	114.456
B	419	81.1	84.2279	85.6285	86.0004	90.0812	91.0796	87.2011	83.0652	84.8912	89.0636	83.3296	86.4568
B	420	86.3	92.0116	94.309	97.1245	98.7991	100.718	95.5035	92.8452	92.3747	98.1998	92.5476	95.4433
B	421	71.2	73.1897	74.1866	76.2171	80.2215	80.5216	74.6686	73.7532	74.451	77.9949	73.5195	75.8724
B	422	77.6	81.45	82.4942	87.1861	88.5311	90.6151	83.9862	84.0537	83.1646	86.8358	82.9993	85.1316
B	423	77.1	73.2418	74.6219	74.0889	79.7637	78.9742	73.2538	72.3916	72.9218	80.4111	73.9537	75.3622
B	424	69.7	70.8914	72.4183	73.8246	76.4583	77.7818	71.5093	71.8679	70.5695	76.5471	71.8888	73.3757
B	425	74.4	77.944	79.5492	82.5314	83.9835	85.6162	79.8144	80.6653	78.4352	83.9076	79.6884	81.2135
B	426	78.1	82.7801	83.7293	88.3161	89.6867	91.8415	85.0113	86.201	83.557	88.9571	83.4404	86.352
B	427	82.9	88.4258	89.9006	94.906	95.8597	98.6803	91.652	92.4139	89.6102	95.0271	89.7627	92.6238
B	428	89.7	97.1966	99.0304	103.2	104.032	107.327	99.9319	101.039	97.5753	103.418	98.2522	101.1
B	429	94.4	104.731	106.541	110.998	111.048	113.808	106.031	107.715	103.345	111.047	105.062	108.033
B	430	72.1	75.284	79.0254	82.736	84.1009	85.9974	80.6666	77.8123	76.4732	80.9727	74.5468	79.7615
B	431	69.1	71.9214	76.1706	77.2296	77.3117	79.7522	76.5292	71.9675	71.8808	77.0511	70.9809	75.0795
B	432	87.7	92.9444	95.5587	99.5978	101.429	103.522	97.7862	92.1548	92.0229	98.898	92.2792	96.6192
B	433	102	109.153	112.829	115.7	117.331	121.377	114.729	108.42	108.361	116.922	107.937	113.276
B	434	61.8	60.8934	64.1859	63.4806	68.7681	69.096	64.662	61.3343	64.7002	68.3037	63.0553	64.8479
B	435	66.8	68.0498	69.6089	70.3952	76.5265	77.7257	71.1455	69.1852	71.4345	75.6764	70.0129	71.9761
B	436	68.7	68.3057	70.0106	69.416	77.0278	74.9056	71.0763	64.4276	70.7034	74.648	68.8784	70.9399
B	437	73.6	75.8998	77.2307	77.6588	83.2412	83.7022	78.339	72.6307	77.4241	82.9696	75.9519	78.5048
B	438	76.8	79.9325	81.0768	83.5623	87.899	88.8766	83.4673	78.7697	81.5201	88.2156	80.2221	83.3542
B	439	79	83.2062	84.2295	87.0003	91.047	92.3995	87.0793	82.4001	84.5797	92.0857	83.9413	86.7969
B	440	80.5	86.0882	86.9678	89.8326	93.4833	94.5275	89.5335	85.4294	86.8024	94.7818	86.8739	89.4321
B	441	83.9	90.6112	91.7604	95.163	97.5106	99.814	93.7078	90.952	91.1029	98.966	90.7527	94.0341
B	442	88	96.0244	98.1643	101.487	102.538	106.752	99.3704	97.7017	96.0013	104.553	96.3039	99.8897
B	443	117	127.595	129.237	131.374	135.875	139.644	132.114	124.541	124.582	136.618	126.786	130.837
B	444	119	130.962	132.388	135.749	138.698	143.362	135.726	129.345	128.255	140.281	130.775	134.554
B	445	159	172.976	175.833	175.458	185.018	188.154	178.18	163.768	167.756	188.119	175.959	177.122
B	446	161	176.769	179.892	181.176	189.611	194.027	182.248	170.101	171.449	193.142	180.821	181.924
B	447	167	187.746	190.544	193.653	199.219	207.634	192.242	183.713	180.933	205.229	191.179	193.209
B	448	222	244.955	247.96	241.991	260.74	265.458	249.616	234.099	234.288	271.043	250.906	250.106
B	449	229	255.413	257.852	251.25	269.832	278.003	259.798	246.198	242.385	283.643	262.318	260.669
B	450	234	265.189	266.415	258.438	278.391	287.885	268.259	257.587	248.582	295.302	272.528	269.857
B	451	243	278.493	280.944	270.965	290.551	302.203	282.093	273.27	260.339	311.551	284.797	283.52
B	452	264	304.356	309.732	293.606	316.678	331.897	308.202	299.666	286.975	339.846	310.895	310.185
B	453	62	78.5166	84.8401	89.0619	85.3085	90.7098	81.552	89.3724	76.4345	88.563	84.4053	84.8764
B	454	161.8	193.025	199.185	188.464	197.648	208.833	192.213	187.62	183.624	212.306	194.022	195.694
B	455	169.3	209.457	214.424	204.766	210.819	226.737	204.399	206.141	195.308	226.809	209.761	210.862
B	456	75.3	106.41	100.839	107.918	103.191	116.656	100.365	119.569	98.3526	114.636	99.8056	106.774
B	457	195.8	242.914	246.657	236.625	240.741	262.298	236.954	242.792	225.736	264.836	241.975	244.153
B	458	226.4	280.212	283.98	271.277	275.82	302.955	276.628	279.025	261.724	306.141	283.183	282.094
B	459	294	348.659	352.894	329.764	352.609	377.836	346.338	338.016	326.107	382.381	354.111	350.872

## Sheet: 20L
Supplementary File Data Sheet 1.XLSX: Concatenation specific time estimates for Tree B (Secondary Calibrations). Differnet calibration scenarios are shown in different worksheets (0B - 20H). See Methods in the main text for a description of each calibration scenario.
			Concatenations
			1	2	3	4	5	6	7	8	9	10
Tree	NWKNodeNum	trueTimeMillions	TimeEst20L	TimeEst20L	TimeEst20L	TimeEst20L	TimeEst20L	TimeEst20L	TimeEst20L	TimeEst20L	TimeEst20L	TimeEst20L	20LAverage
B	385	157.2	160.621	169.979	162.69	164.677	170.524	162.253	159.262	149.851	173.15	157.586	163.059
B	386	115.8	117.168	119.875	119.194	114.523	122.7	117.084	113.438	109.564	129.43	112.091	117.507
B	387	168	166.241	173.569	166.055	169.586	171.588	163.809	160.776	158.732	182.307	163.667	167.633
B	388	124.4	119.569	125.934	120.266	123.259	121.464	118.436	111.622	114.398	129.286	117.439	120.167
B	389	137.3	135.082	143.408	137.824	137.364	139.446	133.526	129.899	130.497	146.304	134.253	136.76
B	390	166.2	164.306	173.568	165.415	168.714	168.203	161.528	156.993	157.088	178.869	162.485	165.717
B	391	181.7	182.1	191.712	183.1	185.061	189.766	181.459	179.235	175.175	201.626	182.305	185.154
B	392	200.1	201.909	213.749	202.487	206.942	210.617	200.037	199.35	191.397	225.966	202.851	205.53
B	393	217.5	220.061	235.024	220.711	227.747	231.218	221.733	220.119	210.091	247.543	221.628	225.588
B	394	222	212.586	226.205	204.746	220.535	217.304	212.969	195.046	198.605	240.523	212.788	214.131
B	395	152	142.92	157.72	150.752	157.69	155.761	147.89	141.316	137.721	165.761	149.893	150.742
B	396	203	193.24	208.385	193.874	207.524	208.072	198.151	189.515	182.686	219.042	201.883	200.237
B	397	193	183.542	187.671	176.624	195.288	190.782	183.707	170.505	173.668	198.731	183.692	184.421
B	398	115	109.313	117.172	113.639	111.794	113.986	110.137	105.34	107.165	117.226	108.3	111.407
B	399	143	138.344	147.884	139.644	140.966	145.55	139.854	131.676	132.724	146.89	136.942	140.047
B	400	167	161.404	174.15	165.001	167.125	168.34	162.647	156.262	154.886	174.223	162.358	164.64
B	401	102	89.9652	98.9177	99.4516	102.044	96.7341	97.5721	86.2776	89.3308	98.7872	91.885	95.0966
B	402	107	98.999	107.319	108.151	109.908	105.396	104.22	96.5388	97.1262	108.778	100.796	103.723
B	403	129	119.4	129.668	128.258	132.279	127.089	125.935	116.867	118.425	131.393	122.546	125.186
B	404	57.9	53.5676	55.384	62.1845	58.1279	56.8768	54.5489	54.1578	55.0271	58.1266	54.7871	56.2788
B	405	54.6	50.4514	52.0734	58.3882	54.4768	54.0239	50.5115	52.2913	52.1333	53.8753	52.0315	53.0257
B	406	59.7	56.6263	58.8501	67.5475	61.2873	60.8038	57.1779	60.4131	58.9389	61.8565	58.6021	60.2104
B	407	53.2	48.9299	51.4209	56.1601	53.3394	52.6127	49.006	50.5772	50.8264	52.6501	49.7793	51.5302
B	411	43.2	39.7693	41.879	45.5387	42.133	42.7265	39.7862	41.0888	40.7967	44.2108	42.5709	42.05
B	412	55	52.1009	54.4014	59.1017	55.4066	55.2545	51.2778	53.3606	52.7472	55.5287	52.7929	54.1972
B	413	56.7	54.2405	56.4692	62.779	57.9021	57.6661	53.3682	56.2198	55.232	57.8221	55.2994	56.6999
B	414	58.4	55.7947	58.4251	66.0516	59.7949	59.856	55.7631	58.8913	57.6176	60.0489	57.8084	59.0052
B	415	61.1	58.2446	60.9965	69.6169	62.8987	63.1362	59.1949	62.6676	60.4142	63.412	61.0155	62.1597
B	416	63	63.2121	66.4157	75.5124	66.8545	68.4285	64.2428	69.9468	64.1542	70.4723	66.441	67.568
B	417	146	137.166	148.833	145.545	150.12	146.532	142.557	133.966	135.491	150.724	139.897	143.083
B	418	101	94.6951	104.325	102.79	103.425	101.971	99.9603	93.7115	93.9953	105.884	98.898	99.9655
B	419	81.1	73.4309	78.2472	75.7823	78.3046	77.4063	76.0686	72.2028	74.0044	77.9726	71.6647	75.5084
B	420	86.3	80.2168	86.1794	85.5848	85.8828	85.5981	83.3111	80.7039	80.5282	85.971	79.5923	83.3568
B	421	71.2	63.8077	67.7916	67.1614	69.7338	68.4333	65.1361	64.1085	64.9032	68.2822	63.2279	66.2586
B	422	77.6	71.0091	75.383	76.8271	76.9571	77.0115	73.2641	73.062	72.4993	76.0222	71.3806	74.3416
B	423	77.1	63.8531	68.1894	65.2861	69.3359	67.1182	63.9018	62.925	63.5701	70.3975	63.6013	65.8178
B	424	69.7	61.804	66.1757	65.0532	66.4626	66.1048	62.3801	62.4698	61.5194	67.0147	61.8254	64.081
B	425	74.4	67.9525	72.6919	72.7255	73.004	72.7631	69.6249	70.1168	68.3764	73.4586	68.5332	70.9247
B	426	78.1	72.1687	76.5117	77.8229	77.9616	78.0538	74.1583	74.9286	72.8413	77.8794	71.76	75.4086
B	427	82.9	77.0907	82.1509	83.6299	83.3276	83.8659	79.9513	80.329	78.1183	83.1935	77.1973	80.8854
B	428	89.7	84.7372	90.4938	90.938	90.4312	91.2143	87.1741	87.8261	85.0619	90.5393	84.4984	88.2914
B	429	94.4	91.306	97.3569	97.8103	96.5301	96.7222	92.4946	93.6293	90.0913	97.2188	90.3552	94.3515
B	430	72.1	65.6335	72.2132	72.9058	73.1061	73.087	70.3683	67.6368	66.666	70.8892	64.1114	69.6617
B	431	69.1	62.702	69.6045	68.0537	67.2044	67.7794	66.7592	62.5564	62.6626	67.456	61.0447	65.5823
B	432	87.7	81.0301	87.3214	87.7642	88.1687	87.9804	85.3024	80.1038	80.2216	86.5823	79.3615	84.3836
B	433	102	95.1611	103.103	101.954	101.992	103.155	100.082	94.2417	94.4647	102.362	92.8278	98.9342
B	434	61.8	53.0876	58.6529	55.9382	59.7778	58.723	56.407	53.3137	56.4028	59.7979	54.2285	56.6329
B	435	66.8	59.3267	63.6085	62.0312	66.5219	66.0572	62.0627	60.1379	62.2735	66.2525	60.2121	62.8484
B	436	68.7	59.5497	63.9755	61.1684	66.9577	63.6604	62.0023	56.0025	61.6361	65.3521	59.2364	61.9541
B	437	73.6	66.1704	70.5733	68.4318	72.3588	71.1365	68.3379	63.1328	67.495	72.6375	65.3198	68.5594
B	438	76.8	69.6861	74.0878	73.634	76.4076	75.534	72.8115	68.4691	71.0657	77.2301	68.9922	72.7918
B	439	79	72.5402	76.9688	76.6635	79.1441	78.5281	75.9623	71.6247	73.7329	80.6183	72.1908	75.7974
B	440	80.5	75.0528	79.471	79.1593	81.2619	80.3366	78.1033	74.2579	75.6705	82.9787	74.7128	78.1005
B	441	83.9	78.9959	83.8504	83.8563	84.7627	84.8295	81.7446	79.0583	79.4196	86.6418	78.0486	82.1208
B	442	88	83.7152	89.7024	89.4293	89.133	90.7261	86.6844	84.9253	83.6897	91.5331	82.8228	87.2361
B	443	117	111.239	118.096	115.765	118.112	118.68	115.248	108.255	108.605	119.605	109.038	114.264
B	444	119	114.174	120.976	119.62	120.565	121.84	118.398	112.431	111.807	122.812	112.468	117.509
B	445	159	150.802	160.676	154.611	160.83	159.908	155.432	142.352	146.242	164.693	151.328	154.687
B	446	161	154.11	164.385	159.65	164.823	164.899	158.981	147.857	149.462	169.09	155.509	158.876
B	447	167	163.679	174.118	170.644	173.174	176.463	167.7	159.689	157.73	179.672	164.416	168.729
B	448	222	213.555	226.585	213.239	226.652	225.606	217.749	203.486	204.242	237.29	215.783	218.419
B	449	229	222.672	235.625	221.398	234.556	236.268	226.631	214.003	211.301	248.321	225.597	227.637
B	450	234	231.195	243.449	227.732	241.996	244.666	234.012	223.903	216.703	258.528	234.378	235.656
B	451	243	242.793	256.726	238.771	252.566	256.835	246.079	237.534	226.952	272.753	244.93	247.594
B	452	264	265.341	283.032	258.721	275.278	282.071	268.856	260.479	250.172	297.525	267.374	270.885
B	453	62	68.4517	77.5267	78.4801	74.1558	77.0921	71.1407	77.6852	66.6322	77.5343	72.5898	74.1289
B	454	161.8	168.282	182.015	166.072	171.809	177.482	167.674	163.085	160.076	185.868	166.861	170.922
B	455	169.3	182.607	195.941	180.437	183.258	192.698	178.304	179.184	170.261	198.565	180.398	184.165
B	456	75.3	92.7698	92.1465	95.096	89.7006	99.1432	87.5519	103.933	85.7395	100.361	85.8343	93.2275
B	457	195.8	211.775	225.395	208.51	209.268	222.921	206.703	211.043	196.787	231.856	208.102	213.236
B	458	226.4	244.292	259.5	239.046	239.761	257.474	241.312	242.537	228.16	268.018	243.541	246.364
B	459	294	303.965	322.474	290.584	306.511	321.113	302.123	293.814	284.286	334.763	304.541	306.417

## Sheet: 20H
Supplementary File Data Sheet 1.XLSX: Concatenation specific time estimates for Tree B (Secondary Calibrations). Differnet calibration scenarios are shown in different worksheets (0B - 20H). See Methods in the main text for a description of each calibration scenario.
			Concatenations
			1	2	3	4	5	6	7	8	9	10
Tree	NWKNodeNum	trueTimeMillions	TimeEst20H	TimeEst20H	TimeEst20H	TimeEst20H	TimeEst20H	TimeEst20H	TimeEst20H	TimeEst20H	TimeEst20H	TimeEst20H	20HAverage
B	385	157.2	176.639	205.017	199.028	199.075	205.987	195.693	195.633	180.779	209.004	190.117	195.697
B	386	115.8	128.852	144.584	145.817	138.445	148.217	141.214	139.344	132.177	156.231	135.231	141.011
B	387	168	182.819	209.347	203.144	205.009	207.272	197.569	197.493	191.492	220.057	197.455	201.166
B	388	124.4	131.493	151.892	147.128	149.005	146.723	142.844	137.113	138.009	156.057	141.683	144.195
B	389	137.3	148.553	172.969	168.608	166.056	168.445	161.045	159.565	157.431	176.6	161.968	164.124
B	390	166.2	180.692	209.346	202.362	203.955	203.182	194.818	192.845	189.509	215.908	196.028	198.864
B	391	181.7	200.261	231.23	223.997	223.716	229.23	218.856	220.167	211.33	243.377	219.939	222.21
B	392	200.1	222.044	257.809	247.714	250.168	254.417	241.263	244.875	230.9	272.757	244.728	246.668
B	393	217.5	242.007	283.47	270.008	275.319	279.302	267.43	270.388	253.452	298.802	267.381	270.756
B	394	222	233.786	272.833	250.478	266.601	262.495	256.86	239.588	239.595	290.329	256.715	256.928
B	395	152	157.173	190.231	184.423	190.628	188.153	178.369	173.589	166.145	200.086	180.836	180.963
B	396	203	212.511	251.34	237.177	250.871	251.342	238.988	232.794	220.391	264.399	243.559	240.337
B	397	193	201.845	226.356	216.074	236.08	230.458	221.567	209.443	209.511	239.883	221.614	221.283
B	398	115	120.214	141.325	139.021	135.145	137.691	132.835	129.397	129.283	141.5	130.657	133.707
B	399	143	152.14	178.368	170.835	170.411	175.818	168.677	161.747	160.117	177.307	165.212	168.063
B	400	167	177.5	210.047	201.855	202.034	203.348	196.168	191.947	186.854	210.3	195.874	197.593
B	401	102	98.937	119.308	121.665	123.359	116.851	117.681	105.981	107.768	119.243	110.854	114.165
B	402	107	108.872	129.44	132.307	132.866	127.314	125.698	118.585	117.172	131.302	121.604	124.516
B	403	129	131.308	156.397	156.906	159.91	153.518	151.889	143.556	142.866	158.601	147.844	150.28
B	404	57.9	58.9096	66.8004	76.0738	70.2696	68.705	65.791	66.5258	66.3843	70.1629	66.0972	67.572
B	405	54.6	55.4827	62.8073	71.4295	65.8559	65.2588	60.9215	64.2331	62.8932	65.0314	62.7728	63.6686
B	406	59.7	62.2734	70.981	82.6347	74.089	73.4486	68.9618	74.2096	71.1034	74.6652	70.6998	72.3067
B	407	53.2	53.8095	62.0204	68.7038	64.4809	63.5541	59.1057	62.1276	61.3165	63.5525	60.0556	61.8726
B	411	43.2	43.7353	50.5116	55.7101	50.9338	51.612	47.9858	50.4722	49.2167	53.3656	51.3591	50.4902
B	412	55	57.2967	65.6152	72.3024	66.98	66.7453	61.8457	65.5465	63.6337	67.0272	63.6914	65.0684
B	413	56.7	59.6497	68.1093	76.8011	69.9967	69.6584	64.367	69.0587	66.6313	69.7954	66.7153	68.0783
B	414	58.4	61.3589	70.4683	80.8046	72.2849	72.3038	67.2555	72.3404	69.5093	72.4834	69.7422	70.8551
B	415	61.1	64.0531	73.5698	85.1663	76.037	76.2661	71.3945	76.9791	72.8832	76.5428	73.6114	74.6503
B	416	63	69.5159	80.106	92.3786	80.8191	82.659	77.4827	85.9205	77.395	85.0651	80.1569	81.1499
B	417	146	150.845	179.512	178.054	181.477	177.005	171.937	164.56	163.455	181.934	168.777	171.756
B	418	101	104.139	125.829	125.749	125.029	123.177	120.561	115.112	113.395	127.809	119.314	120.012
B	419	81.1	80.7539	94.3763	92.7088	94.6608	93.5038	91.7457	88.6918	89.2783	94.1185	86.459	90.6297
B	420	86.3	88.2165	103.944	104.701	103.822	103.399	100.481	99.1343	97.1485	103.773	96.0232	100.064
B	421	71.2	70.171	81.7656	82.1624	84.2998	82.6648	78.5601	78.749	78.2986	82.4215	76.2805	79.5373
B	422	77.6	78.0905	90.9217	93.987	93.0319	93.027	88.3633	89.7473	87.4625	91.7642	86.1163	89.2512
B	423	77.1	70.2209	82.2453	79.8682	83.8188	81.0762	77.0715	77.2952	76.6904	84.9749	76.731	78.9992
B	424	69.7	67.9674	79.8166	79.5832	80.3453	79.852	75.2362	76.7361	74.2165	80.8916	74.5885	76.9233
B	425	74.4	74.7291	87.6759	88.9692	88.2531	87.895	83.9741	86.1294	82.4886	88.6698	82.681	85.1465
B	426	78.1	79.3658	92.2831	95.2052	94.2463	94.286	89.4418	92.04	87.8751	94.006	86.574	90.5323
B	427	82.9	84.7787	99.0848	102.309	100.733	101.307	96.4287	98.6737	94.2412	100.42	93.1337	97.111
B	428	89.7	93.1876	109.147	111.25	109.321	110.183	105.14	107.883	102.618	109.287	101.942	105.996
B	429	94.4	100.412	117.425	119.657	116.693	116.837	111.557	115.011	108.685	117.35	109.008	113.264
B	430	72.1	72.1788	87.0986	89.1898	88.3765	88.2863	84.8706	83.0831	80.4253	85.5683	77.3464	83.6424
B	431	69.1	68.955	83.9522	83.2539	81.2421	81.8749	80.5177	76.8424	75.5956	81.4242	73.6466	78.7305
B	432	87.7	89.1108	105.321	107.367	106.585	106.277	102.883	98.3971	96.7786	104.511	95.7447	101.297
B	433	102	104.651	124.355	124.726	123.296	124.608	120.708	115.764	113.961	123.558	111.991	118.762
B	434	61.8	58.3818	70.7431	68.4324	72.2642	70.9351	68.032	65.489	68.0439	72.1803	65.4233	67.9925
B	435	66.8	65.2431	76.7202	75.8863	80.417	79.7945	74.8534	73.8717	75.1262	79.9715	72.6422	75.4526
B	436	68.7	65.4883	77.1629	74.8308	80.9438	76.8993	74.7806	68.7918	74.3572	78.8847	71.4651	74.3604
B	437	73.6	72.7693	85.1206	83.7165	87.4731	85.9301	82.4218	77.5505	81.4253	87.6786	78.8042	82.289
B	438	76.8	76.6356	89.3596	90.0806	92.3677	91.2422	87.8174	84.1054	85.733	93.2223	83.2349	87.3799
B	439	79	79.7743	92.8344	93.7868	95.6757	94.8589	91.6176	87.9817	88.9507	97.3121	87.0937	90.9886
B	440	80.5	82.5375	95.8525	96.84	98.2359	97.0435	94.1997	91.2162	91.2883	100.161	90.1364	93.7511
B	441	83.9	86.8739	101.135	102.586	102.468	102.471	98.5916	97.1128	95.811	104.583	94.1609	98.5793
B	442	88	92.0638	108.193	109.404	107.751	109.594	104.549	104.32	100.963	110.487	99.9206	104.724
B	443	117	122.332	142.439	141.622	142.783	143.361	139	132.977	131.02	144.371	131.547	137.145
B	444	119	125.56	145.913	146.338	145.749	147.178	142.799	138.107	134.883	148.242	135.686	141.045
B	445	159	165.841	193.797	189.144	194.424	193.162	187.466	174.861	176.425	198.796	182.568	185.648
B	446	161	169.478	198.27	195.309	199.251	199.191	191.746	181.623	180.309	204.104	187.612	190.689
B	447	167	180.002	210.01	208.758	209.347	213.16	202.261	196.157	190.284	216.877	198.358	202.522
B	448	222	234.851	273.292	260.868	273.995	272.523	262.626	249.956	246.396	286.426	260.329	262.126
B	449	229	244.878	284.195	270.848	283.55	285.403	273.338	262.875	254.911	299.742	272.169	273.191
B	450	234	254.251	293.631	278.598	292.544	295.547	282.24	275.035	261.428	312.062	282.762	282.81
B	451	243	267.006	309.646	292.102	305.322	310.247	296.794	291.78	273.793	329.233	295.493	297.142
B	452	264	291.802	341.374	316.509	332.778	340.731	324.265	319.965	301.806	359.134	322.571	325.093
B	453	62	75.2781	93.5073	96.0091	89.6455	93.1242	85.8023	95.4262	80.3846	93.5894	87.5752	89.0342
B	454	161.8	185.064	219.534	203.165	207.696	214.392	202.231	200.329	193.114	224.356	201.308	205.119
B	455	169.3	200.818	236.33	220.738	221.537	232.772	215.051	220.104	205.401	239.682	217.639	221.007
B	456	75.3	102.021	111.141	116.336	108.437	119.761	105.596	127.668	103.435	121.143	103.554	111.909
B	457	195.8	232.895	271.856	255.083	252.98	269.279	249.303	259.239	237.402	279.867	251.062	255.897
B	458	226.4	268.654	312.991	292.438	289.842	311.019	291.045	297.925	275.25	323.517	293.817	295.65
B	459	294	334.279	388.946	355.487	370.535	387.892	364.388	360.913	342.96	404.083	367.409	367.689
