# Supplementary material for: Quantifying the Error of Secondary vs. Distant Primary Calibrations in a Simulated Environment
Source: Front Genet. 2020 Mar 20;11:252. doi: 10.3389/fgene.2020.00252 (PMC7099002; doi:10.3389/fgene.2020.00252)
Supplement: Supplementary file 2 [file Data_Sheet_2.xlsx]

## Sheet: 0B
Supplementary File Data Sheet 2.XLSX: Concatenation specific time estimates for Tree AB (Primary Calibrations). Differnet calibration scenarios are shown in different worksheets (0B - 20H). See Methods in the main text for a description of each calibration scenario.
			Concatenations
			1	2	3	4	5	6	7	8	9	10
Tree	NWKNodeNum	trueTimeMillions	TimeEst0B	TimeEst0B	TimeEst0B	TimeEst0B	TimeEst0B	TimeEst0B	TimeEst0B	TimeEst0B	TimeEst0B	TimeEst0B	0BAverage
A	3	52.2	54.4237	53.0141	59.4774	51.6651	53.6741	53.1606	59.4581	50.0621	48.6995	51.9421	53.5577
A	4	34.2	38.3946	36.9887	42.2451	33.8055	36.5343	36.8923	43.6564	34.4557	32.7091	36.5021	37.2184
A	5	61.9	66.0415	63.4501	71.2377	61.6615	65.475	64.4916	72.7651	61.1954	57.7694	63.3821	64.7469
A	8	18.8	20.7317	19.2791	24.2237	19.1556	19.621	19.3721	25.0569	20.3733	16.8945	19.1943	20.3902
A	9	29.6	32.2361	30.3438	37.8355	30.222	31.8984	31.7077	38.881	30.7207	27.0241	31.0508	32.192
A	10	44.2	47.8674	45.245	53.3601	44.4025	47.0478	47.2681	54.3718	45.7875	40.2279	45.6885	47.1267
A	11	71.1	75.5677	71.6103	78.6151	70.1476	72.9942	73.9621	80.5392	70.7884	65.3064	72.0705	73.1602
A	12	77.5	83.6846	79.6849	86.5882	77.1165	81.4337	81.6622	88.4616	77.856	72.2964	79.629	80.8413
A	13	86.2	92.1837	87.4853	95.8994	85.6521	90.9259	91.5956	97.2847	87.1196	80.6001	89.0436	89.779
A	14	89.1	95.4512	91.2727	99.7394	88.3897	95.162	95.4636	101.211	90.6586	83.4075	92.9258	93.3681
A	15	39.6	46.451	41.0513	49.0176	40.8069	44.3561	44.6079	49.3845	43.073	36.751	44.4017	43.9901
A	47	91	98.4432	93.1427	102.515	90.8119	97.7668	97.1604	103.67	92.8986	86.2377	96.2763	95.8923
A	48	66.2	65.6515	66.2342	70.9269	64.0307	67.0262	67.9573	72.5339	65.8441	61.2702	64.8323	66.6307
A	49	74.3	76.5054	74.6979	81.7628	72.8251	78.3092	77.9594	83.7982	75.9472	70.0344	75.4337	76.7273
A	50	80.5	85.1292	81.5708	89.5626	79.0336	85.4393	85.4633	90.9919	82.3249	76.446	84.1622	84.0124
A	51	42.8	47.1766	43.6806	50.7562	42.4828	46.2455	44.9648	51.6186	42.8439	40.8439	43.8296	45.4442
A	52	26.2	26.3449	25.9505	30.35	26.4542	27.7037	26.4569	29.9381	25.3221	24.6746	25.6453	26.884
A	53	27.8	28.6916	28.1633	33.7141	28.3967	29.8379	29.1057	33.5731	27.4894	26.3878	28.6083	29.3968
A	54	29.4	31.2984	30.356	36.1969	29.8191	31.9175	30.7585	36.6605	29.3978	28.2485	30.4362	31.5089
A	55	31.6	34.3046	32.7766	39.6809	32.0261	34.7729	34.3728	40.4458	32.5572	30.3425	33.3689	34.4648
A	56	46.3	49.2201	47.333	55.7169	45.5103	50.4078	49.2403	55.5787	46.7685	43.809	48.2693	49.1854
A	57	19.3	20.8723	19.0606	23.6578	18.2925	19.448	19.5929	23.3635	19.6797	18.8084	19.852	20.2628
A	58	23.3	24.8423	22.6076	29.3941	22.4691	23.8738	24.1797	29.3017	23.8497	22.9012	24.4395	24.7859
A	59	27.3	29.0543	27.0763	34.5963	26.3102	28.8533	28.029	34.7599	28.3508	26.262	28.7875	29.2079
A	60	24.5	25.4922	24.0455	29.6397	22.3304	25.5673	24.9175	28.1017	23.3947	23.445	25.0489	25.1983
A	61	19.9	20.9831	19.3289	22.5959	18.6863	20.6301	20.2562	21.7088	20.3399	18.7376	19.9546	20.3221
A	62	21.5	23.1134	21.5705	25.947	20.259	22.624	22.1066	24.4193	22.3202	20.4202	22.1609	22.4941
A	63	13.1	13.6611	13.2863	16.642	12.2797	13.3928	13.7152	15.1151	13.1876	12.6802	13.8168	13.7777
A	64	19.8	20.9145	19.9744	24.7401	18.464	20.5083	20.241	22.247	20.5906	18.8965	20.1771	20.6753
A	65	25	26.5808	24.7393	30.4802	23.0635	26.2297	25.4362	28.8044	25.2951	23.565	26.0984	26.0293
A	66	28.2	30.0708	28.346	34.5357	26.0722	29.8149	28.637	32.7976	28.8167	26.651	29.8982	29.564
A	67	28.9	30.9589	29.2205	35.625	26.947	30.8354	29.6732	34.5489	29.5344	27.1596	31.0141	30.5517
A	68	30	32.0039	30.3923	37.1002	28.1937	32.0902	30.8233	36.0408	30.2331	28.3992	32.0993	31.7376
A	69	32.3	34.6585	32.0591	40.872	31.0028	34.3456	33.8588	39.7836	33.2692	30.8286	34.9539	34.5632
A	70	52.9	55.9312	52.3403	62.1648	51.339	56.903	55.498	61.8669	52.8309	51.1002	53.7508	55.3725
A	71	59.1	62.9191	59.2122	69.6272	57.9063	64.2074	62.484	70.0212	59.8222	56.5519	60.8725	62.3624
A	72	63.5	68.0309	64.2877	74.9181	62.6639	68.4595	67.9121	75.2503	64.3099	60.5131	66.1073	67.2453
A	73	67.3	72.6009	68.7793	79.2977	66.4769	73.1147	72.6355	80.207	68.9274	64.8316	71.2776	71.8149
A	74	44	44.0977	42.4665	48.7913	42.9901	43.3596	43.3477	49.1452	41.9857	39.9963	42.1339	43.8314
A	75	48.1	49.2802	47.2096	55.206	47.5874	49.4611	48.2071	55.5381	46.8277	44.9489	47.5278	49.1794
A	76	50.6	52.5624	50.4518	58.897	50.4224	52.7671	51.8446	59.7401	49.1374	47.2678	51.1643	52.4255
A	77	36.6	36.9451	34.6029	40.881	36.8388	35.8649	36.1252	40.461	33.4667	33.9588	34.1646	36.3309
A	78	40.7	41.7725	39.0434	46.4742	41.3567	41.4408	41.2706	46.19	38.5874	38.2881	38.8323	41.3256
A	79	37.5	38.2272	36.2947	41.2745	37.8394	37.0333	37.3007	41.3047	35.6897	34.5973	34.7456	37.4307
A	80	42.4	44.2156	41.2166	49.7455	43.0951	43.5368	43.2183	49.2753	41.0391	39.7505	41.5165	43.6609
A	81	45.3	47.536	44.3363	53.4323	45.8235	46.9278	46.7745	53.505	43.9602	42.5034	44.7466	46.9546
A	82	51.9	54.0641	51.0458	60.5386	51.8604	54.391	54.0652	61.0912	50.4479	48.3688	51.735	53.7608
A	83	54.5	57.2986	54.5789	63.6871	54.8288	57.4102	57.1505	64.9378	53.9097	51.1087	55.5236	57.0434
A	84	51.5	52.7014	50.8022	57.239	51.3751	51.7126	52.7661	59.313	50.0758	47.6119	50.1016	52.3699
A	85	55	58.1655	55.4999	64.9344	55.5339	58.2657	58.1626	66.1989	54.7941	51.6431	56.8575	58.0056
A	83	43	43.2837	43.0758	47.7804	41.4402	43.0389	42.3176	48.3944	42.4035	39.6894	42.5517	43.3975
A	87	47	48.748	47.7606	53.8388	46.4459	48.5044	47.8809	55.4138	47.8643	43.6724	47.3138	48.7443
A	88	50.1	52.803	51.4009	58.1363	49.4739	52.9592	50.8102	60.0558	50.6205	46.2479	51.8022	52.431
A	89	57.5	60.6573	58.4313	66.531	57.5125	60.0204	59.3385	68.737	57.4033	54.3774	59.9255	60.2934
A	90	62	66.5744	62.7897	72.444	61.7931	65.9263	64.5103	74.2952	62.4563	58.7153	65.2784	65.4783
A	91	48.6	49.8022	48.4577	54.742	46.7817	49.55	50.6889	54.8479	48.2901	44.9192	48.6738	49.6753
A	92	55.1	57.7562	56.399	64.3017	53.1975	58.4699	58.5805	65.5961	55.2671	51.9381	57.2308	57.8737
A	93	28	28.4723	26.792	33.2408	27.3349	28.3033	29.4124	31.8361	27.4273	26.3972	27.1991	28.6415
A	94	33.8	34.9734	32.7277	40.6218	33.7108	34.8388	35.6486	39.4274	33.0403	31.7899	34.2513	35.103
A	95	39.7	40.5679	39.8445	47.6594	39.1033	41.6232	42.2128	46.4145	39.6215	36.9769	40.96	41.4984
A	96	37.8	38.7002	38.3712	44.5267	36.5782	38.9638	39.3635	43.3919	37.2293	34.7332	37.407	38.9265
A	97	41.8	43.5933	42.778	50.8727	41.1573	43.9576	44.3051	49.9159	42.007	39.0787	44.043	44.1709
A	98	49	52.1083	49.6925	58.6207	47.7409	51.5683	53.213	59.2242	49.7622	45.7541	51.2699	51.8954
A	99	22	22.2142	22.117	27.5054	22.345	22.6768	23.24	27.2556	21.6886	20.5594	22.6009	23.2203
A	100	30	30.4677	30.0183	37.2416	29.7142	30.5483	32.1522	36.469	29.8051	28.199	30.812	31.5427
A	104	38	38.8976	38.1039	45.7234	37.4738	39.3807	41.4141	45.6938	38.6853	35.8094	39.3052	40.0487
A	105	40	41.9633	40.3524	48.7386	39.639	41.6049	44.0966	48.6464	40.8836	38.3529	42.4772	42.6755
A	106	44	47.0919	45.256	53.8847	43.8976	47.0325	49.1919	54.3998	45.5916	42.3371	47.4813	47.6164
A	107	52.9	56.5374	53.9174	64.0682	52.4547	56.9659	58.0958	64.3054	53.47	49.9862	56.5044	56.6305
A	108	79.8	81.9562	79.8662	88.784	78.0048	82.9981	84.1407	89.5633	79.6015	75.2849	81.4018	82.1602
A	109	82.5	86.8763	83.1554	92.346	80.8153	87.5217	87.7376	94.3141	83.5737	78.0084	85.6975	86.0046
A	110	84.2	89.9173	85.5433	94.6984	83.1488	90.2782	89.9698	96.9402	85.6389	79.8337	88.1579	88.4126
A	111	84.6	90.5762	86.097	95.7841	83.4021	90.783	90.9364	97.5658	86.1885	80.2023	89.2941	89.0829
A	112	87.2	94.0829	89.2728	99.2669	86.3922	94.3771	93.6399	100.258	88.9978	82.8414	93.2609	92.239
A	113	97.4	105.71	99.8298	109.981	96.9622	106.127	104.765	110.67	100.193	92.6687	104.312	103.122
A	114	39.7	44.615	41.2461	48.4412	40.0637	44.1221	43.4018	48.9002	40.8544	36.0688	41.9024	42.9616
A	115	19.6	23.8815	22.445	27.6811	20.0049	24.6019	22.0591	28.4722	21.3254	18.2927	22.8837	23.1647
A	116	60	66.7192	61.9721	70.8921	60.4712	66.3015	64.6466	72.7797	62.5306	55.667	63.7575	64.5738
A	117	70.5	77.6565	73.369	82.5074	71.5863	78.1048	77.2632	85.9497	74.3859	66.1089	75.9794	76.2911
A	118	65.4	67.0432	65.0618	70.2203	62.2936	68.1368	67.0898	72.2475	67.329	60.5454	64.7331	66.47
A	119	73	76.755	73.5811	79.9859	70.8068	77.9606	76.8228	83.4111	75.5495	69.0851	74.8868	75.8845
A	120	75.1	80.1363	76.2781	83.8451	73.1312	81.6238	80.0578	88.011	78.4296	71.7411	78.2548	79.1509
A	121	61.1	62.3156	60.3463	67.2136	58.6011	63.8264	65.0252	69.1998	62.4915	56.1507	61.2332	62.6404
A	122	64.2	68.7426	64.9604	73.1807	63.1827	68.8587	69.4167	76.1667	68.299	60.7197	66.7862	68.0313
A	123	77.8	83.8808	79.8126	89.0524	76.0441	85.1526	84.3153	92.3435	83.1727	74.7448	82.2796	83.0799
A	124	103.3	111.325	105.351	114.666	103.094	113.12	112.299	116.445	107.649	98.2226	111.065	109.324
A	125	104.7	114.383	107.202	117.558	104.416	115.219	114.467	118.551	109.18	100.304	113.262	111.454
A	126	37.4	43.414	40.8957	48.7135	41.8916	46.3074	42.8831	45.6027	43.0541	37.7276	46.5032	43.6993
A	127	23.8	25.0392	25.3256	27.8001	23.4979	25.4456	24.6134	27.9729	24.889	23.7179	25.0514	25.3353
A	128	27.3	27.4355	27.7608	31.8163	27.4382	28.2083	28.0831	30.9294	28.6543	26.66	29.5817	28.6567
A	129	60.7	60.927	60.3758	61.9452	61.4732	62.7116	62.0573	61.9877	62.2942	59.315	62.2455	61.5333
A	130	62.7	64.3029	62.7366	64.9	63.2733	64.6302	64.6308	64.9	64.7364	61.5868	64.9	64.0597
A	131	39	43.9553	40.824	47.4813	39.6139	44.0941	43.7516	45.2707	44.3059	39.3584	45.6872	43.4342
A	132	36.8	41.3679	35.9597	41.5021	36.184	41.2798	41.3822	41.7692	43.6032	35.8999	40.3741	39.9322
A	133	39.1	44.6086	39.6081	45.9526	39.002	44.0676	45.311	47.0538	46.5308	38.9851	44.092	43.5212
A	134	41.6	48.0877	42.5381	49.7953	41.5411	47.5842	48.3164	50.6771	49.1504	41.1855	48.0116	46.6887
A	135	42.8	48.1314	42.5464	48.2788	42.0901	48.1832	48.0208	48.7538	49.7838	42.3619	48.5199	46.667
A	136	14.2	16.758	14.688	19.2692	14.8693	17.514	16.4439	18.843	17.3449	14.0676	17.0312	16.6829
A	137	26.4	30.3263	27.9127	33.8168	26.7256	31.5687	29.9078	33.7769	32.0543	25.6635	31.2122	30.2965
A	138	46.1	53.5455	46.9698	53.8467	45.904	53.0401	52.4152	53.941	54.1772	45.3634	53.1831	51.2386
A	139	49.9	57.7594	50.8845	58.7076	50.3282	57.8588	56.8083	58.8081	58.7242	49.3044	58.2584	55.7442
A	140	55.3	64.3029	56.523	64.9	56.1119	64.6302	62.898	64.9	64.7364	54.6901	64.9	61.8592
A	141	63.9	64.3029	64.3795	64.9	64.6575	64.6302	64.6308	64.9	64.7364	62.9	64.9	64.4937
A	142	64.8	70.4348	66.3645	71.5797	67.5411	72.938	70.4878	69.697	69.1132	62.9	72.1624	69.3219
A	143	75.6	81.5313	77.0141	84.287	77.965	85.8531	81.5701	81.6936	80.4809	72.2364	84.737	80.7368
A	144	78.1	85.9683	82.0142	90.1241	82.2191	91.8391	85.4421	87.3693	84.2105	76.1294	90.1234	85.544
A	145	176.2	179.926	175.151	179.422	176.408	182.354	178.973	179.708	177.907	170.478	180.532	178.086
A	146	49.1	62.1989	58.6569	71.1891	54.7656	62.3732	58.7579	68.2578	59.1966	61.0323	60.5145	61.6943
A	147	220.2	219.551	219.276	219.2	220.025	220.119	220.117	219.2	219.755	219.978	219.2	219.642
A	306	67.9	61.1415	67.8275	62.9776	66.7484	61.2081	63.1059	61.8651	66.4863	67.2027	59.6674	63.823
A	307	75.2	69.1853	77.6661	71.2122	75.881	69.4195	72.8351	71.5464	74.871	76.1984	68.3521	72.7167
A	308	80.6	75.3556	83.6317	78.0222	82.4294	75.9042	79.1217	78.1138	80.9621	82.9511	75.0399	79.1532
A	309	91.5	87.663	96.1	89.162	93.4566	87.8106	91.4954	88.7202	91.6432	94.5504	87.2501	90.7852
A	310	96.7	95.3563	103.034	96.8412	101.21	93.7178	98.479	95.4964	99.1573	102.944	95.2118	98.1449
A	311	119	119.074	128.556	118.683	124.404	119.084	123.406	117.981	122.856	126.452	116.722	121.722
A	312	63.8	66.4625	67.2611	68.3012	64.8077	63.8859	65.4372	68.7997	66.5676	70.9521	66.2594	66.8734
A	313	102.6	105.767	108.066	104.054	104.239	101.778	104.428	103.68	106.65	112.132	104.783	105.558
A	314	219.2	200.626	216.677	191.292	216.608	201.938	207.229	188.723	212.04	215.947	198.818	204.99
A	315	124	111.249	120.34	113.408	124.804	113.083	122.14	109.402	120.477	121.291	114.668	117.086
A	316	156.5	144.199	151.412	145.361	159.261	148.779	152.263	141.374	152.921	155.233	146.516	149.732
A	317	155	139.786	148.306	136.387	155.278	140.268	145.532	135.044	145.835	148.646	139.382	143.446
A	318	50	47.8141	52.6463	57.2178	49.4879	50.3469	49.5138	54.088	51.4094	52.5142	51.0379	51.6076
A	319	65	58.8308	64.1363	68.4606	64.6822	63.0557	62.3516	63.4412	64.5253	66.1195	61.4272	63.703
A	320	85	79.5161	85.3043	87.8233	83.0173	82.8346	81.6446	83.3739	84.4633	86.5705	80.6987	83.5247
A	321	87	82.5117	88.7914	93.0563	86.1311	86.7119	84.9337	88.2925	86.9914	90.9316	84.7041	87.3056
A	322	52	49.259	52.5449	57.5148	51.1837	51.2943	50.5062	54.3472	52.3522	50.67	50.0262	51.9698
A	323	70	66.8787	70.4108	75.297	70.3861	69.0937	67.8608	71.6458	69.837	69.9173	68.0653	69.9392
A	324	74	71.7467	76.4625	81.4958	75.111	74.9466	73.1805	78.5493	73.8732	75.6499	73.5532	75.4569
A	325	94	91.0826	96.316	101.955	94.3462	95.1	92.8708	96.7006	94.1217	98.1444	92.1033	95.274
A	326	175	159.797	170.693	161.534	175.724	165.241	166.159	156.6	170.978	174.732	162.804	166.426
A	327	207	190.472	203.182	185.253	206.184	194.967	197.408	182.744	200.01	206.166	189.327	195.571
A	328	230.7	213.045	228.842	205.728	229.954	216.488	222.441	203.159	224.13	230.495	212.533	218.681
A	329	151.9	136.416	141.918	135.161	141.04	135.238	142.748	135.118	141.983	136.032	136.155	138.181
A	330	89.1	84.589	84.3293	89.2575	84.8938	80.7866	85.8463	88.0806	85.2774	83.9438	81.0665	84.8071
A	331	43.7	40.7497	41.6679	45.3922	39.923	39.979	42.9154	45.2746	40.7828	38.9233	40.099	41.5707
A	332	70.1	64.8775	65.0747	67.9621	64.313	63.1308	67.8037	68.8805	65.0238	62.7424	64.0228	65.3831
A	333	86.3	79.6204	80.398	82.8928	80.8321	76.9339	82.8187	84.4395	81.2592	78.7565	77.3644	80.5316
A	334	92	86.1145	87.2124	89.8376	86.853	82.9967	89.3953	90.9101	87.3739	85.2519	83.574	86.9519
A	335	96.9	91.3923	92.0946	95.7429	91.9436	88.6655	95.1779	96.6578	92.9207	90.8835	89.0884	92.4567
A	336	41.5	37.6527	37.2974	39.6937	38.9526	36.2051	37.8828	40.8341	37.3474	37.5821	35.023	37.8471
A	337	32.9	28.7093	30.0529	32.6274	30.8595	28.7887	29.818	31.3317	29.9315	29.7326	27.29	29.9142
A	338	36.6	32.6898	33.941	36.6703	34.7291	32.3067	33.792	36.198	33.5276	33.1575	31.247	33.8259
A	339	39.8	36.4108	37.227	40.0467	37.8173	35.2442	37.0827	39.6121	36.7756	36.7517	35.0654	37.2033
A	340	46.3	42.3792	42.9288	46.1943	44.083	40.9042	43.5617	47.115	42.7313	43.089	41.1161	43.4103
A	341	49.2	45.6675	46.7041	50.2968	47.2416	43.7503	46.848	50.5262	45.7754	45.8777	44.2715	46.6959
A	342	54.3	50.2447	51.8346	56.7653	51.7707	48.9547	52.5056	56.4296	50.9842	51.0236	50.0314	52.0544
A	343	64	59.7759	60.3421	66.477	61.0273	58.2144	61.6646	66.6822	61.3565	60.374	59.1947	61.5109
A	344	82.2	76.487	77.2919	81.3684	77.0696	74.4501	78.52	82.5708	78.3186	78.5242	74.9305	77.9531
A	345	90.7	85.7419	86.1049	90.8243	86.0078	82.9235	88.0945	91.9558	87.5862	86.8222	83.8157	86.9877
A	346	103.7	99.0388	99.0236	103.234	98.5099	96.0131	101.366	103.932	100.422	98.3173	96.8485	99.6704
A	347	105.8	103.034	102.074	107.279	101.584	98.7535	104.584	107.931	103.153	101.564	100.008	102.997
A	348	155.6	146.392	147.249	145.334	147.641	144.472	149.383	146.796	147.804	143.597	144.869	146.354
A	349	159.9	152.741	153.976	152.844	152.037	150.48	155.976	154.01	154.223	150.759	150.701	152.775
A	361	85.5	84.9388	86.9646	90.3369	83.5683	82.455	85.9333	87.3996	85.5913	84.4413	84.6438	85.6273
A	362	40.3	41.73	42.4027	47.4901	40.0828	41.2055	41.7359	45.605	44.0497	39.0463	43.3448	42.6693
A	366	121.9	114.039	115.038	113.526	114.816	112.526	114.463	114.576	118.408	110.388	113.256	114.104
A	367	139.3	132.903	133.756	132.117	133.187	130.167	132.868	132.674	136.832	128.29	130.56	132.336
A	368	169.3	161.492	162.394	158.605	160.235	158.158	164.763	158.901	164.099	157.911	159.633	160.619
A	369	179.7	173.156	174.297	171.063	172.941	170.773	175.835	171.579	175.791	171.247	170.442	172.713
A	370	60.3	64.0862	62.7695	69.3516	59.6777	56.7848	62.9498	68.6964	65.4737	59.3475	60.9986	63.0136
A	371	161.4	150.005	151.452	147.012	152.832	146.198	153.924	146.184	154.042	146.521	148.998	149.717
A	372	170.5	161.593	166.221	161.204	164.268	157.522	166.662	159.062	164.368	160.214	160.727	162.184
A	373	188.3	181.967	183.509	180.915	183.092	180.154	186.633	180.761	185.33	182.109	181.328	182.58
A	376	95.7	94.0908	93.6714	97.229	92.9459	89.9813	92.9831	93.2805	95.1147	90.0155	88.901	92.8213
A	377	113	111.073	112.883	116.032	113.236	109.163	111.82	113.238	112.97	108.205	107.572	111.619
A	378	133.9	133.537	133.259	135.64	133.503	130.043	133.021	132.09	134.549	130.655	128.574	132.487
A	379	144.6	146.989	144.66	149.405	144.339	143.133	148.682	143.797	148.092	142.8	141.441	145.334
A	380	197.9	194.668	193.968	192.696	194.178	193.775	196.752	191.307	196.672	193.52	191.979	193.952
A	381	209.4	210.064	210.327	208.72	209.316	209.274	209.272	208.771	208.928	210.4	208.871	209.394
A	382	271.5	249.596	258.905	226.704	265.548	247.794	256.124	226.652	257.966	262.218	240.926	249.243
A	383	274.9	254.697	267.785	235.983	273.284	254.555	264.276	235.711	263.296	272.032	249.34	257.096
A	384	324.5	297.284	313.927	271.716	321.636	298.408	304.197	276.106	310.004	318.509	292.423	300.421
B	385	157.2	145.867	156.837	149.112	158.439	149.109	153.164	143.709	151.588	153.128	139.34	150.029
B	386	115.8	107.024	111.194	110.376	110.349	108.054	111.619	103.399	111.413	115.793	99.8388	108.906
B	387	168	151.736	160.856	153.79	163.346	151.129	156.119	146.564	161.289	162.981	145.827	155.364
B	388	124.4	109.493	116.995	111.414	119.093	107.086	113.111	101.855	116.335	116.388	104.525	111.63
B	389	137.3	123.587	133.187	127.817	132.663	122.846	127.515	118.88	132.701	131.911	119.472	127.058
B	390	166.2	150.06	160.926	152.927	162.603	148.115	154.024	142.884	159.662	160.561	144.839	153.66
B	391	181.7	165.958	177.516	169.08	178.219	166.805	172.698	162.778	177.979	179.856	162.308	171.32
B	392	200.1	183.587	197.784	186.644	199.324	184.87	190.072	180.264	194.331	200.916	180.228	189.802
B	393	217.5	199.815	216.876	202.726	219.125	202.134	209.784	198.379	212.922	219.163	196.667	207.759
B	394	222	193.687	209.965	187.697	212.022	189.921	200.669	175.285	202.546	214.095	190.496	197.638
B	395	152	130.733	146.813	138.463	151.785	137.006	139.66	128.119	141.554	147.465	135.134	139.673
B	396	203	176.748	194.047	178.367	199.827	183.061	187.308	172.015	187.742	195.179	181.904	185.62
B	397	193	167.596	174.422	162.139	187.978	167.684	173.958	153.802	177.509	176.846	165.415	170.735
B	398	115	100.316	109.353	105.194	107.712	101.092	105.508	96.3951	109.81	105.418	98.6666	103.946
B	399	143	126.934	137.977	129.301	135.794	129.042	133.945	120.621	136.014	132.171	124.73	130.653
B	400	167	147.976	162.508	152.323	160.593	148.977	155.27	142.472	158.8	156.266	147.701	153.289
B	401	102	83.4453	93.3333	92.6993	99.2273	86.9729	93.9298	79.986	91.9131	89.8869	84.4795	89.5873
B	402	107	91.8036	101.235	100.83	106.88	94.7	100.311	89.5438	99.8916	98.971	92.6515	97.6818
B	403	129	110.435	122.017	119.482	128.456	113.856	121.033	107.933	121.927	119.289	112.419	117.685
B	404	57.9	50.4567	52.9929	59.079	57.1286	51.7135	53.6187	51.082	57.5601	53.7448	51.2777	53.8654
B	405	54.6	47.5132	49.8242	55.4714	53.5368	49.114	49.6525	49.305	54.525	49.7932	48.703	50.7438
B	406	59.7	53.3174	56.3039	64.1592	60.2109	55.2486	56.1945	56.9524	61.6218	57.1424	54.8493	57.6
B	407	53.2	46.0958	49.1937	53.4225	52.453	47.8608	48.1885	47.7525	53.1708	48.6734	46.5894	49.34
B	411	43.2	37.4904	40.0779	43.3505	41.4557	38.8742	39.1058	38.8115	42.6868	40.8901	39.8395	40.2582
B	412	55	49.1109	52.0565	56.2592	54.5037	50.2538	50.3976	50.373	55.185	51.3335	49.4066	51.888
B	413	56.7	51.0826	54.0163	59.7163	56.921	52.4251	52.4679	53.0395	57.7604	53.4203	51.7488	54.2598
B	414	58.4	52.5322	55.8769	62.8117	58.7688	54.4022	54.8302	55.5339	60.2382	55.4588	54.0925	56.4545
B	415	61.1	54.8393	58.353	66.1296	61.7925	57.3538	58.1783	59.0325	63.1554	58.5674	57.1033	59.4505
B	416	63	59.4967	63.5498	71.6919	65.6084	62.1034	63.1455	65.8387	67.0805	65.0183	62.1491	64.5682
B	417	146	126.594	139.793	135.373	145.593	130.919	136.785	123.292	139.578	136.45	128.059	134.244
B	418	101	87.305	97.846	95.4669	100.291	90.8979	95.8302	86.0202	96.8071	95.7861	90.3318	93.6582
B	419	81.1	68.5431	73.9871	71.2698	76.0987	69.6471	73.66	66.9226	76.3513	70.8957	66.0447	71.342
B	420	86.3	74.8633	81.4792	80.4746	83.4268	76.9702	80.6479	74.8291	83.0585	78.1172	73.3458	78.7213
B	421	71.2	59.568	64.2035	63.3092	67.6863	61.7114	63.2614	59.508	66.8489	62.0283	58.3253	62.645
B	422	77.6	66.2761	71.387	72.4066	74.6651	69.4106	71.1433	67.849	74.6423	69.0172	65.8439	70.2641
B	423	77.1	59.6555	64.5476	61.5255	67.332	60.5281	62.0408	58.4898	65.4916	63.887	58.697	62.2195
B	424	69.7	57.7434	62.6406	61.2829	64.545	59.6119	60.5649	58.0694	63.3861	60.8134	57.0551	60.5713
B	425	74.4	63.4733	68.7986	68.5104	70.8638	65.5769	67.5808	65.173	70.433	66.6166	63.2448	67.0271
B	426	78.1	67.4006	72.4113	73.3113	75.6676	70.3251	71.9774	69.6031	75.0229	70.6038	66.2209	71.2544
B	427	82.9	71.9101	77.7154	78.6934	80.8927	75.4995	77.5064	74.505	80.5099	75.4995	71.18	76.3912
B	428	89.7	78.9649	85.5462	85.4768	87.8321	82.0324	84.3976	81.3595	87.7373	82.212	77.8567	83.3415
B	429	94.4	84.9628	91.9985	91.8811	93.7755	86.9511	89.5327	86.7235	92.9507	88.2837	83.237	89.0297
B	430	72.1	60.8243	67.9876	68.1228	71.0558	65.5001	67.812	62.5001	68.8431	64.2414	58.823	65.571
B	431	69.1	58.2286	65.4867	63.6306	65.4552	60.8162	64.4459	57.9701	64.8895	61.1216	56.1271	61.8171
B	432	87.7	75.2373	82.1383	82.0581	85.8372	78.9113	82.3161	74.2745	83.0549	78.4408	72.9538	79.5222
B	433	102	88.1718	97.0411	95.2438	99.1046	92.4329	96.4505	87.1419	97.5299	92.7126	85.1841	93.1013
B	434	61.8	49.4768	55.4716	52.8808	58.2875	53.172	54.8483	49.9623	58.299	54.4401	49.9843	53.6823
B	435	66.8	55.2815	60.1519	58.6338	64.835	59.7731	60.3399	56.3669	64.3394	60.2678	55.4979	59.5487
B	436	68.7	55.5798	60.6449	57.7572	65.3543	57.6914	60.3873	52.4528	63.7649	59.5136	54.5381	58.7684
B	437	73.6	61.741	66.8907	64.6077	70.5996	64.4345	66.5356	59.1268	69.8093	66.111	60.1392	64.9995
B	438	76.8	64.965	70.1613	69.4596	74.5174	68.3301	70.8118	63.9857	73.4349	70.2403	63.5704	68.9477
B	439	79	67.6034	72.8669	72.2884	77.1687	70.9973	73.8509	66.8825	76.164	73.2979	66.5399	71.766
B	440	80.5	69.9179	75.1954	74.5854	79.2636	72.5952	75.8767	69.2507	78.1555	75.399	68.8489	73.9088
B	441	83.9	73.522	79.2625	78.9121	82.6526	76.6227	79.3565	73.5556	82.02	78.6595	71.8785	77.6442
B	442	88	77.8704	84.7132	84.0936	86.8791	81.8628	84.0202	78.8861	86.4257	83.0252	76.2416	82.4018
B	443	117	102.981	111.166	108.103	114.669	106.298	110.995	99.9877	112.024	108.306	99.9768	107.451
B	444	119	105.661	113.85	111.633	117.022	109.067	113.98	103.789	115.262	111.155	103.084	110.45
B	445	159	139.023	150.734	143.594	155.918	142.599	149.063	130.799	150.599	148.89	138.183	144.94
B	446	161	142.007	154.177	148.213	159.73	147.004	152.39	135.778	153.898	152.754	142.048	148.8
AB	447	167	150.7	163.031	158.368	167.585	157.038	160.594	146.373	162.365	162.155	150.163	157.837
B	448	222	195.383	210.948	196.263	218.097	198.6	206.698	184.249	208.999	211.828	194.785	202.585
B	449	229	203.302	219.098	203.478	225.688	207.58	214.869	193.24	216.075	221.228	203.261	210.782
B	450	234	211.08	226.225	209.282	232.607	214.705	221.525	201.992	221.52	230.283	211.06	218.028
B	451	243	221.36	238.508	219.033	242.864	224.795	232.476	213.96	231.639	242.825	219.982	228.744
B	452	264	241.218	261.861	237.224	264.905	246.647	254.401	234.573	254.119	263.978	239.044	249.797
B	453	62	59.0609	69.2001	69.5071	71.6722	65.6261	65.341	68.1517	65.7601	68.7737	63.5288	66.6622
B	454	161.8	145.016	162.523	147.069	166.258	151.453	154.063	143.472	158.184	165.283	146.098	153.942
B	455	169.3	157.26	174.95	159.731	177.581	164.129	163.785	157.097	168.13	176.154	157.605	165.642
B	456	75.3	79.8222	81.7255	83.6723	86.5382	83.9209	80.1381	90.2715	83.955	88.3709	74.6501	83.3065
B	457	195.8	182.296	200.458	183.789	202.135	188.937	189.583	183.81	193.145	205.175	181.224	191.055
B	458	226.4	210.376	230.568	210.37	230.987	217.637	220.396	210.798	223.532	236.706	210.445	220.181
B	459	294	269.491	293.205	261.252	296.39	276.231	281.391	260.537	283.599	296.967	268.249	278.731
A	460	361.2	324.526	353.864	303.091	358.782	329.786	337.164	305.854	341.674	352.94	323.74	333.142

## Sheet: 10B
Supplementary File Data Sheet 2.XLSX: Concatenation specific time estimates for Tree AB (Primary Calibrations). Differnet calibration scenarios are shown in different worksheets (0B - 20H). See Methods in the main text for a description of each calibration scenario.
			Concatenations
			1	2	3	4	5	6	7	8	9	10
Tree	NWKNodeNum	trueTimeMillions	TimeEst10B	TimeEst10B	TimeEst10B	TimeEst10B	TimeEst10B	TimeEst10B	TimeEst10B	TimeEst10B	TimeEst10B	TimeEst10B	10BAverage
A	3	52.2	54.1434	53.1442	57.1876	51.5924	53.3712	51.3494	57.1832	49.3642	50.1424	50.2935	52.7772
A	4	34.2	38.1969	37.0795	40.6187	33.758	36.3282	35.6354	41.9861	33.9754	33.6783	35.3435	36.66
A	5	61.9	65.7014	63.6059	68.4951	61.5748	65.1056	62.2943	69.9811	60.3423	59.4812	61.3704	63.7952
A	8	18.8	20.3321	19.1341	23.2911	18.9644	19.5103	18.6825	24.0982	19.9093	17.2555	18.5851	19.9763
A	9	29.6	31.6148	30.1155	36.3789	29.9204	31.7184	30.579	37.3934	30.021	27.6016	30.0653	31.5408
A	10	44.2	47.1777	45.1262	51.3058	44.1818	46.7824	45.8307	52.2915	44.9673	41.1993	44.2384	46.3101
A	11	71.1	75.0655	71.6783	75.5885	70.0299	72.5824	71.4677	77.4578	69.7257	67.2289	69.7831	72.0608
A	12	77.5	83.2536	79.8805	83.2546	77.008	80.9743	78.88	85.0771	76.7706	74.4385	77.1016	79.6639
A	13	86.2	91.768	87.752	92.2073	85.5432	90.4129	88.4585	93.5626	85.9547	82.9957	86.2175	88.4872
A	14	89.1	95.0741	91.5573	95.8995	88.2771	94.6251	92.2834	97.3385	89.4815	85.9073	89.9764	92.042
A	15	39.6	46.2845	41.185	47.1305	40.7568	44.1058	43.1254	47.495	42.5215	37.8407	42.9924	43.3438
A	47	91	98.0904	93.4462	98.5687	90.7005	97.2152	93.9312	99.7036	91.7091	88.7948	93.2206	94.538
A	48	66.2	65.3023	66.4406	68.1963	63.751	66.6481	65.5737	69.7588	64.8435	63.0328	62.7746	65.6322
A	49	74.3	76.0985	74.9306	78.615	72.507	77.8674	75.225	80.592	74.7931	72.0491	73.0395	75.5717
A	50	80.5	84.7617	81.8418	86.1145	78.8222	84.9573	82.4441	87.5106	81.1167	78.6249	81.491	82.7685
A	51	42.8	46.7685	43.8475	48.8021	42.3489	45.9846	43.4239	49.6437	42.2018	41.9423	42.4385	44.7402
A	52	26.2	25.8889	25.845	29.1815	26.4287	27.5474	25.2943	28.7927	24.8429	25.4631	24.8313	26.4116
A	53	27.8	28.195	28.0488	32.4161	28.3693	29.6695	27.8268	32.2885	26.9691	27.2311	27.7003	28.8715
A	54	29.4	30.7493	30.2673	34.8034	29.7932	31.7374	29.4225	35.2578	28.8315	29.1492	29.4702	30.9482
A	55	31.6	33.6949	32.699	38.1532	32.0115	34.5768	32.9082	38.8983	31.8654	31.3296	32.3098	33.8447
A	56	46.3	48.667	47.4172	53.5719	45.4251	50.1234	47.4404	53.4523	45.8084	44.9573	46.7373	48.36
A	57	19.3	20.6963	19.0846	22.7469	18.1831	19.3383	19.036	22.4696	19.0507	19.3699	19.2219	19.9197
A	58	23.3	24.6329	22.636	28.2625	22.3347	23.7391	23.4925	28.1806	23.0874	23.5849	23.6638	24.3614
A	59	27.3	28.7865	27.106	33.2644	26.15	28.6905	27.1902	33.43	27.5877	27.0052	27.8738	28.7084
A	60	24.5	25.2298	24.0745	28.4986	22.2107	25.423	24.1071	27.0266	22.8774	24.069	24.2539	24.7771
A	61	19.9	20.7287	19.34	21.726	18.629	20.5137	19.6255	20.8783	19.8372	19.2161	19.3213	19.9816
A	62	21.5	22.8332	21.5829	24.9481	20.1968	22.4964	21.4182	23.485	21.7686	20.9417	21.4575	22.1128
A	63	13.1	13.4369	13.2538	16.0013	12.2432	13.3173	13.2934	14.5368	12.8504	13.0695	13.3783	13.5381
A	64	19.8	20.5713	19.9255	23.7876	18.4091	20.3926	19.6184	21.3958	20.064	19.4766	19.5367	20.3178
A	65	25	26.2655	24.7407	29.3067	22.9629	26.0817	24.6328	27.7023	24.7017	24.1994	25.2701	25.5864
A	66	28.2	29.7463	28.3602	33.2061	25.9361	29.6467	27.7225	31.5428	28.1737	27.3586	28.9492	29.0642
A	67	28.9	30.6391	29.2396	34.2534	26.8008	30.6615	28.7174	33.2271	28.8782	27.8742	30.0298	30.0321
A	68	30	31.6744	30.429	35.6718	28.0426	31.9091	29.8209	34.6619	29.5646	29.155	31.0805	31.201
A	69	32.3	34.3032	32.1092	39.2984	30.8386	34.1518	32.7453	38.2615	32.5404	31.6571	33.8445	33.975
A	70	52.9	55.3062	52.5141	59.7715	51.1186	56.582	53.479	59.4998	51.9743	52.4212	52.0448	54.4712
A	71	59.1	62.3262	59.4193	66.9466	57.7174	63.8451	60.2997	67.3422	58.882	58.057	58.9405	61.3776
A	72	63.5	67.4424	64.5334	72.0338	62.4664	68.0733	65.5847	72.3712	63.3462	62.1405	64.0091	66.2001
A	73	67.3	71.9944	69.0507	76.2448	66.27	72.7022	70.1649	77.1383	67.9169	66.5838	69.0153	70.7081
A	74	44	43.7385	42.5227	46.9129	42.934	43.1149	41.7175	47.2649	41.2556	41.0191	40.7967	43.1277
A	75	48.1	48.8787	47.272	53.0806	47.5253	49.182	46.3941	53.4132	46.0134	46.0984	46.0193	48.3877
A	76	50.6	52.1784	50.5529	56.6295	50.3147	52.4694	49.8706	57.4545	48.2697	48.4893	49.5404	51.5769
A	77	36.6	36.7319	34.7004	39.3071	36.7704	35.6626	34.6472	38.913	32.7862	34.7851	33.0803	35.7384
A	78	40.7	41.5314	39.1534	44.685	41.28	41.207	39.5821	44.4228	37.8028	39.2198	37.5998	40.6484
A	79	37.5	37.9849	36.3851	39.6855	37.7677	36.8243	35.7861	39.7244	34.9955	35.4526	33.6428	36.8249
A	80	42.4	43.9353	41.3193	47.8303	43.0134	43.2912	41.4634	47.3901	40.2409	40.7332	40.1988	42.9416
A	81	45.3	47.2185	44.4376	51.3752	45.7353	46.663	44.8867	51.4579	43.1255	43.5682	43.3264	46.1794
A	82	51.9	53.7231	51.1729	58.2079	51.7791	54.0841	51.9783	58.7539	49.5553	49.6129	50.093	52.8961
A	83	54.5	56.9432	54.7129	61.2352	54.7301	57.0863	55.0192	62.4532	52.9805	52.4308	53.7613	56.1353
A	84	51.5	52.38	50.9291	55.0353	51.2825	51.4209	50.8124	57.0437	49.2171	48.8442	48.5114	51.5477
A	85	55	57.8107	55.6386	62.4345	55.4338	57.937	56.009	63.6661	53.8546	52.9798	55.0529	57.0817
A	83	43	42.8872	43.1675	45.9409	41.3612	42.796	40.7632	46.5428	41.5621	40.5668	41.2012	42.6789
A	87	47	48.3014	47.8624	51.766	46.3574	48.2308	46.1222	53.2936	46.9146	44.6378	45.8121	47.9298
A	88	50.1	52.3488	51.5382	55.8981	49.405	52.6604	48.9365	57.7581	49.6427	47.296	50.158	51.5642
A	89	57.5	60.2721	58.5639	63.9696	57.4145	59.6818	57.1406	66.1071	56.3397	55.7085	58.0235	59.3221
A	90	62	66.1971	62.9556	69.655	61.6814	65.5544	62.169	71.4526	61.406	60.2401	63.2065	64.4518
A	91	48.6	49.4762	48.5681	52.6344	46.7127	49.2705	48.8786	52.7494	47.4116	46.0034	47.1289	48.8834
A	92	55.1	57.3782	56.5275	61.8261	53.1191	58.14	56.4884	63.0864	54.2616	53.1917	55.4144	56.9433
A	93	28	28.1426	26.7878	31.9611	27.2626	28.1436	28.2468	30.618	26.7915	26.921	26.3358	28.1211
A	94	33.8	34.5683	32.7225	39.0579	33.6216	34.6422	34.2358	37.9189	32.2744	32.4207	33.1642	34.4627
A	95	39.7	40.0609	39.7505	45.8245	39.0254	41.3883	40.3731	44.6387	38.7496	37.8102	39.66	40.7281
A	96	37.8	38.2106	38.292	42.8124	36.5157	38.744	37.6704	41.7317	36.4239	35.5163	36.2197	38.2137
A	97	41.8	43.0419	42.6897	48.9141	41.087	43.7096	42.3994	48.0061	41.0982	39.9598	42.6451	43.3551
A	98	49	51.4404	49.6038	56.3639	47.6771	51.2774	50.9751	56.9583	48.7095	46.7866	49.6427	50.9435
A	99	22	21.7112	21.8955	26.4465	22.296	22.5488	22.1893	26.2128	21.1254	21.0277	21.8836	22.7337
A	100	30	29.7779	29.7177	35.8078	29.6491	30.376	30.6986	35.0737	29.031	28.8412	29.8341	30.8807
A	104	38	38.1551	37.8326	43.9631	37.2916	39.1585	39.5413	43.9456	37.6651	36.4835	38.0577	39.2094
A	105	40	41.208	40.0815	46.8622	39.4517	41.3701	42.1445	46.7852	39.8392	39.0908	41.129	41.7962
A	106	44	46.3456	45.0541	51.8102	43.7495	46.7671	47.1425	52.3184	44.4907	43.2326	45.9743	46.6885
A	107	52.9	55.8963	53.8652	61.6016	52.3379	56.6445	55.7773	61.8451	52.3836	51.1683	54.711	55.6231
A	108	79.8	81.5335	80.1503	85.3659	77.7903	82.5299	81.2133	86.1366	78.4201	77.388	78.8182	80.9346
A	109	82.5	86.4771	83.4424	88.7908	80.6383	87.0279	84.7278	90.7056	82.3922	80.2162	82.9775	84.7396
A	110	84.2	89.5242	85.8384	91.0526	82.9831	89.7688	86.8992	93.2313	84.4509	82.11	85.3598	87.1218
A	111	84.6	90.1836	86.3946	92.0965	83.2367	90.2708	87.8388	93.8329	84.998	82.492	86.46	87.7804
A	112	87.2	93.7123	89.5801	95.4452	86.2322	93.8447	90.4582	96.4225	87.7863	85.2255	90.3009	90.9008
A	113	97.4	105.374	100.178	105.747	96.8487	105.529	101.3	106.436	98.9366	95.3862	101.001	101.674
A	114	39.7	44.2454	41.4956	46.5763	39.9158	43.8731	41.6844	47.0293	40.0498	37.0339	40.5725	42.2476
A	115	19.6	23.6836	22.5808	26.6154	19.931	24.4631	21.1862	27.3828	20.9054	18.7821	22.1574	22.7688
A	116	60	66.1664	62.3471	68.1628	60.2479	65.9274	62.0887	69.9952	61.2991	57.1564	61.7339	63.5125
A	117	70.5	77.0131	73.813	79.3309	71.322	77.6642	74.2061	82.6613	72.9209	67.8778	73.5679	75.0377
A	118	65.4	66.651	65.315	67.5169	62.2907	67.7523	64.7472	69.4833	66.401	62.2533	62.6785	65.5089
A	119	73	76.3059	73.8675	76.9065	70.8034	77.5207	74.1403	80.2198	74.5083	71.0339	72.51	74.7816
A	120	75.1	79.672	76.5423	80.6171	73.1305	81.1633	77.286	84.6437	77.3964	73.745	75.7711	77.9967
A	121	61.1	61.7896	60.5526	64.626	58.6459	63.4663	62.9513	66.5522	61.5389	57.7736	59.2897	61.7186
A	122	64.2	68.1623	65.1826	70.3633	63.2309	68.4702	67.2027	73.2526	67.2578	62.4747	64.6664	67.0263
A	123	77.8	83.421	80.0922	85.624	76.0363	84.6722	81.4689	88.8104	82.0747	76.8639	79.6682	81.8732
A	124	103.3	110.99	105.736	110.251	102.995	112.482	108.611	111.99	106.337	101.096	107.54	107.803
A	125	104.7	114.069	107.589	113.032	104.317	114.569	110.727	114.015	107.864	103.246	109.667	109.91
A	126	37.4	42.7553	41.6396	48.8287	41.6327	47.1009	41.6255	45.9167	42.5728	39.1862	46.7598	43.8018
A	127	23.8	25.012	25.7131	28.7404	23.4244	26.0848	24.5096	28.919	24.4268	23.4582	25.6997	25.5988
A	128	27.3	27.4057	28.1855	32.8924	27.3524	28.9169	27.9646	31.9754	28.1221	26.368	30.3472	28.953
A	129	60.7	60.8608	61.2995	64.0403	61.2809	64.2868	61.7955	64.0842	61.1373	58.6655	63.8564	62.1307
A	130	62.7	64.4715	63.6964	67.095	63.181	66.2536	64.4861	67.095	63.6559	60.9123	66.5795	64.7426
A	131	39	38.7264	40.6141	49.0872	39.572	45.2017	39.8279	46.8018	38.4724	38.9295	46.8695	42.4103
A	132	36.8	36.3606	35.7721	42.9057	35.9684	42.3167	37.5758	43.1819	37.8878	35.3858	41.4189	38.8774
A	133	39.1	39.2091	39.4015	47.5068	38.7697	45.1745	41.1432	48.6452	40.4317	38.4267	45.233	42.3941
A	134	41.6	42.2736	42.2867	51.4795	41.3206	48.7795	43.8984	52.3911	42.6797	40.6688	49.254	45.5032
A	135	42.8	42.3889	42.3049	49.9117	42.0003	49.3936	43.691	50.4027	43.224	41.9066	49.7756	45.4999
A	136	14.2	14.7684	14.5379	19.9209	14.796	17.9539	14.9382	19.4803	15.0372	14.0044	17.472	16.2909
A	137	26.4	26.7257	27.6274	34.9606	26.5939	32.3617	27.1693	34.9193	27.7896	25.5483	32.02	29.5716
A	138	46.1	47.1571	46.7032	55.6679	45.8061	54.3724	47.6892	55.7653	47.0385	44.8758	54.5594	49.9635
A	139	49.9	50.8665	50.6086	60.6931	50.2296	59.3122	51.6903	60.797	50.9905	48.7583	59.766	54.3712
A	140	55.3	56.6535	56.2323	67.095	56.0526	66.2536	57.2572	67.095	56.2129	54.0942	66.5795	60.3526
A	141	63.9	65.9952	65.3224	67.095	64.6227	66.2536	66.2283	67.095	65.5788	62.2214	66.5795	65.6992
A	142	64.8	68.3297	67.3472	73.2257	66.3949	75.1634	68.0182	71.6883	67.71	63.4751	73.887	69.5239
A	143	75.6	80.0335	78.348	84.9493	77.3188	87.6166	79.0817	82.7444	79.4264	74.4968	85.5972	80.9613
A	144	78.1	84.6641	83.506	90.3373	81.711	93.4129	82.9362	87.9709	83.2691	79.0728	90.6206	85.7501
A	145	176.2	179.922	175.756	172.514	176.415	181.325	173.545	172.832	176.293	175.619	174.802	175.902
A	146	49.1	62.7658	58.5387	67.9381	54.9021	61.7917	57.461	65.1408	58.6072	62.6225	58.2017	60.797
A	147	220.2	221.552	218.834	209.19	220.573	218.067	215.258	209.19	217.567	225.709	210.822	216.676
A	306	67.9	60.9724	66.0185	62.4754	65.3135	61.7042	61.7748	61.3527	64.0561	66.1376	60.3348	63.014
A	307	75.2	68.9938	75.5948	70.6444	74.2498	69.9822	71.2988	70.9538	72.1343	74.9907	69.1166	71.7959
A	308	80.6	75.1498	81.434	77.4001	80.7259	76.5194	77.482	77.4668	78.0529	81.7076	75.8793	78.1818
A	309	91.5	87.6233	93.9124	88.4511	91.5934	88.5222	89.8723	87.9855	88.6687	93.3813	88.2261	89.8236
A	310	96.7	95.3773	100.785	96.0691	99.2137	94.4774	96.8343	94.7056	96.0939	101.793	96.2769	97.1627
A	311	119	119.821	126.15	117.737	122.222	120.049	121.967	117.004	119.676	125.388	118.027	120.804
A	312	63.8	66.9988	66.14	67.7566	64.0447	64.4037	64.842	68.2299	65.4171	71.1661	67.0006	66.5999
A	313	102.6	106.621	106.265	103.224	103.012	102.603	103.478	102.821	104.806	112.471	105.955	105.126
A	314	219.2	205.038	214.543	189.766	214.95	203.575	206.342	187.16	208.987	218.927	201.042	205.033
A	315	124	113.427	119.511	112.504	123.741	114	121.371	108.496	118.17	122.687	115.951	116.986
A	316	156.5	147.022	150.369	144.202	157.904	149.985	151.305	140.203	149.992	157.02	148.155	149.616
A	317	155	142.867	146.873	135.299	154.162	141.405	144.928	133.926	143.671	150.833	140.941	143.491
A	318	50	48.6796	51.8286	56.7616	49.2489	50.7549	49.303	53.64	50.5878	53.3154	51.6088	51.5729
A	319	65	59.9125	63.0943	67.9148	64.4125	63.5668	62.0791	62.9157	63.51	67.1293	62.1143	63.6649
A	320	85	80.9782	83.9184	87.1231	82.6711	83.5059	81.2877	82.6834	83.1342	87.8927	81.6014	83.4796
A	321	87	84.0053	87.4123	92.3144	85.7151	87.4147	84.5722	87.5613	85.6012	92.319	85.6516	87.2567
A	322	52	49.792	51.5019	57.0563	50.89	51.7101	50.3504	53.8971	51.3657	51.4846	50.5858	51.8634
A	323	70	67.6025	69.0131	74.6966	69.9822	69.6537	67.6514	71.0524	68.521	71.0414	68.8266	69.8041
A	324	74	72.5634	75.0125	80.8461	74.6672	75.554	72.9044	77.8988	72.4615	76.8542	74.3759	75.3138
A	325	94	92.6988	94.8855	101.142	93.8181	95.8707	92.4867	95.8998	92.5884	99.6407	93.1336	95.2164
A	326	175	163.319	169.045	160.246	174.46	166.58	165.47	155.303	168.44	177.303	164.625	166.479
A	327	207	194.757	201.329	183.775	204.674	196.547	196.589	181.23	197.068	209.189	191.445	195.66
A	328	230.7	217.968	226.707	204.088	228.308	218.242	221.609	201.477	221.016	233.988	214.911	218.831
A	329	151.9	130.756	137.622	129.336	139.137	130.207	137.028	128.971	138.06	136.785	131.578	133.948
A	330	89.1	80.7526	81.5615	85.4112	83.6879	77.7814	82.1475	84.0733	82.6992	84.1267	78.3414	82.0583
A	331	43.7	38.6613	40.241	43.4362	39.2563	38.4918	40.8952	43.2148	39.5573	38.9366	38.7511	40.1442
A	332	70.1	61.5526	62.8463	65.0334	63.239	60.7823	64.612	65.7467	63.0699	62.7638	61.8706	63.1517
A	333	86.3	75.7237	77.5864	79.3207	79.5944	74.072	79.003	80.5979	78.7662	78.8394	74.7637	77.8267
A	334	92	81.9775	84.2309	85.9662	85.6229	79.9093	85.4136	86.774	84.6831	85.3384	80.7646	84.0681
A	335	96.9	87.075	88.973	91.6171	90.6442	85.3671	90.9879	92.2603	90.0136	90.9597	86.0936	89.3992
A	336	41.5	35.4346	35.5661	37.9832	38.2503	34.8583	35.7326	38.9763	35.7056	37.1121	33.8457	36.3465
A	337	32.9	26.8662	28.6816	31.2214	30.3694	27.7178	28.0389	29.9062	28.5379	29.3118	26.3727	28.7024
A	338	36.6	30.5912	32.3923	35.0901	34.1776	31.1049	31.7758	34.5512	31.9666	32.6882	30.1966	32.4535
A	339	39.8	34.141	35.5067	38.321	37.1671	33.9331	34.9085	37.8099	35.0817	36.2467	33.8866	35.7002
A	340	46.3	39.8827	40.936	44.2037	43.2882	39.3826	41.0891	44.9715	40.8528	42.5501	39.7339	41.689
A	341	49.2	43.0114	44.5335	48.1294	46.3818	42.1228	44.2065	48.2274	43.7827	45.314	42.7833	44.8493
A	342	54.3	47.3998	49.5025	54.3192	50.8688	47.1336	49.6111	53.8623	48.8282	50.512	48.3495	50.0387
A	343	64	56.5585	57.8024	63.6123	60.0253	56.0488	58.4614	63.6485	58.902	59.9535	57.2049	59.2218
A	344	82.2	72.7853	74.3927	77.862	75.7981	71.6806	74.7076	78.8142	75.6067	78.3328	72.4117	75.2392
A	345	90.7	81.595	83.0928	86.9104	84.6861	79.8388	83.9959	87.7722	84.7044	86.7534	80.9982	84.0347
A	346	103.7	94.4876	95.7408	98.7849	97.1027	92.4415	96.9548	99.2032	97.3526	98.4852	93.5929	96.4146
A	347	105.8	98.3614	98.7238	102.656	100.141	95.0799	100.077	103.021	100.034	101.785	96.6461	99.6527
A	348	155.6	140.073	142.657	139.071	145.603	139.098	143.247	140.118	143.605	144.209	139.999	141.768
A	349	159.9	146.403	149.315	146.258	149.986	144.882	149.727	147.003	149.963	151.593	145.635	148.077
A	361	85.5	81.5563	84.4099	86.4441	82.4977	79.3876	82.5585	83.4233	83.3248	84.9685	81.7984	83.0369
A	362	40.3	39.9315	41.027	45.4437	39.5755	39.6727	39.7568	43.5302	42.9161	38.9683	41.8877	41.2709
A	366	121.9	109.124	111.306	108.634	113.363	108.34	109.035	109.363	115.361	110.167	109.449	110.414
A	367	139.3	127.117	129.604	126.423	131.511	125.325	127.155	126.638	133.249	128.474	126.172	128.167
A	368	169.3	155.061	157.624	151.771	158.182	152.275	158.292	151.672	159.754	158.897	154.267	155.779
A	369	179.7	166.361	169.224	163.692	170.718	164.42	169.015	163.773	171.128	172.454	164.713	167.55
A	370	60.3	61.417	60.8707	66.3631	58.9036	54.6724	60.4595	65.571	63.661	59.6405	58.9481	61.0507
A	371	161.4	143.757	146.871	140.677	150.849	140.759	147.835	139.533	149.777	147.244	143.99	145.129
A	372	170.5	155.072	161.242	154.257	162.119	151.662	160.107	151.825	159.82	161.185	155.324	157.261
A	373	188.3	174.935	178.224	173.119	180.759	173.453	179.488	172.537	180.448	183.506	175.232	177.17
A	376	95.7	89.92	90.8256	93.0392	91.0228	86.634	87.9169	89.0367	92.3051	90.575	85.9125	89.7188
A	377	113	106.15	109.454	111.032	110.893	105.103	105.728	108.087	109.633	108.878	103.956	107.891
A	378	133.9	127.853	129.284	129.794	130.906	125.205	126.218	126.08	130.742	131.621	124.252	128.196
A	379	144.6	140.881	140.278	142.967	141.545	137.808	141.765	137.255	144.046	143.878	136.686	140.711
A	380	197.9	187.307	188.471	184.393	191.732	186.567	189.305	182.603	191.569	195.244	185.526	188.272
A	381	209.4	202.301	204.479	199.726	206.843	201.489	201.568	199.273	203.638	213.903	201.849	203.507
A	382	271.5	255.95	257.008	224.921	263.862	249.496	255.162	224.778	254.499	267.12	243.874	249.667
A	383	274.9	261.065	265.435	234.102	271.535	256.618	263.508	233.759	259.942	276.657	252.129	257.475
A	384	324.5	304.613	310.988	268.561	320.33	301.632	304.655	272.728	306.781	324.019	294.089	300.84
B	385	157.2	148.91	154.409	147.186	157.562	150.804	153.546	141.79	149.489	154.447	139.796	149.794
B	386	115.8	108.712	108.995	108.951	109.656	109.283	111.304	102.018	109.614	115.859	100.166	108.456
B	387	168	154.128	157.674	151.804	162.321	152.847	155.678	144.607	158.684	163.074	146.305	154.712
B	388	124.4	110.983	114.574	109.975	118.196	108.304	112.62	100.495	114.612	115.653	104.867	111.028
B	389	137.3	125.267	130.431	126.166	131.664	124.243	126.961	117.292	130.736	131.078	119.863	126.37
B	390	166.2	152.331	157.827	150.953	161.598	149.799	153.56	140.976	157.235	160.115	145.313	152.971
B	391	181.7	168.754	174.233	166.896	177.123	168.702	172.523	160.604	175.247	180.265	162.839	170.719
B	392	200.1	186.924	194.326	184.234	198.116	186.972	190.171	177.857	191.4	201.987	180.817	189.281
B	393	217.5	203.983	213.519	200.108	217.912	204.432	210.308	195.729	209.974	221.051	197.311	207.433
B	394	222	198.164	206.983	185.273	210.895	192.081	201.478	172.944	199.842	216.588	191.12	197.537
B	395	152	133.427	144.205	136.675	150.753	138.564	140.322	126.408	139.071	149.455	135.576	139.446
B	396	203	180.391	190.6	176.064	198.469	185.142	188.196	169.718	184.449	197.813	182.499	185.334
B	397	193	171.367	171.804	160.045	186.909	169.591	174.577	151.748	175.013	178.826	165.956	170.584
B	398	115	102.321	107.448	103.836	106.985	102.241	104.833	95.1077	108.03	105.809	98.9895	103.56
B	399	143	129.471	135.574	127.631	134.878	130.51	133.089	119.01	133.811	132.662	125.138	130.177
B	400	167	151.124	159.672	150.356	159.756	150.671	154.606	140.569	156.164	157.165	148.185	152.827
B	401	102	84.1733	90.8606	91.5023	97.7332	87.9618	93.0157	78.9177	90.2545	89.3833	84.756	88.8558
B	402	107	92.6044	98.5531	99.5279	105.271	95.7768	99.3348	88.3479	98.0891	98.4166	92.9548	96.8876
B	403	129	111.634	119.003	117.939	126.645	115.151	120.055	106.492	119.569	118.721	112.787	116.8
B	404	57.9	50.0741	50.8435	58.316	55.6329	52.3015	51.959	50.3998	55.5369	52.4973	51.4455	52.9007
B	405	54.6	47.1529	47.8034	54.7551	52.1352	49.6724	48.1156	48.6465	52.6086	48.6375	48.8624	49.839
B	406	59.7	52.9131	54.0202	63.3307	58.6346	55.8767	54.4551	56.1917	59.4559	55.8161	55.0288	56.5723
B	407	53.2	45.7398	47.206	52.7326	51.0545	48.405	46.6886	47.1148	51.2809	47.5504	46.7419	48.4514
B	411	43.2	37.172	38.4476	42.7907	40.3316	39.3162	37.9021	38.2931	41.1562	39.9363	39.9699	39.5316
B	412	55	48.6938	49.939	55.5327	53.0258	50.8252	48.8463	49.7003	53.2063	50.136	49.5683	50.9474
B	413	56.7	50.6881	51.8338	58.9451	55.4034	53.0212	50.8348	52.3311	55.7073	52.1878	51.9182	53.2871
B	414	58.4	52.1402	53.6259	62.0006	57.2114	55.0208	53.1137	54.7922	58.1053	54.1857	54.2695	55.4465
B	415	61.1	54.4235	55.9863	65.2756	60.1748	58.0059	56.3775	58.2441	60.9356	57.208	57.2902	58.3921
B	416	63	59.0391	60.9561	70.7661	63.9027	62.8096	61.2052	64.9594	64.7332	63.4945	62.3525	63.4218
B	417	146	128.206	136.601	133.624	143.68	132.408	135.865	121.645	136.753	136.074	128.478	133.333
B	418	101	88.5526	95.7296	94.2341	99.0476	91.9314	95.3248	84.8714	94.8772	95.6832	90.6274	93.0879
B	419	81.1	68.7145	71.8545	70.3495	75.04	70.439	72.5849	66.0288	74.7089	70.4546	66.2609	70.6436
B	420	86.3	75.0506	79.1306	79.4354	82.2662	77.8454	79.4708	73.8297	81.2718	77.6311	73.5858	77.9517
B	421	71.2	59.7084	62.2468	62.4917	66.8265	62.4131	62.1411	58.7133	65.5464	61.7104	58.5162	62.0314
B	422	77.6	66.4322	69.2114	71.4716	73.7166	70.1998	69.8835	66.9428	73.188	68.6635	66.0594	69.5769
B	423	77.1	59.7509	62.627	60.7309	66.4505	61.2163	60.9719	57.7087	64.1972	63.6242	58.8891	61.6167
B	424	69.7	57.8358	60.7767	60.4916	63.6999	60.2897	59.5215	57.2938	62.1334	60.5633	57.2418	59.9848
B	425	74.4	63.5749	66.7515	67.6257	69.9359	66.3225	66.4165	64.3025	69.041	66.3426	63.4518	66.3765
B	426	78.1	67.5084	70.2567	72.3646	74.6769	71.1247	70.7374	68.6735	73.5402	70.3134	66.4376	70.5634
B	427	82.9	72.1075	75.4238	77.6772	79.804	76.358	76.2597	73.51	78.8538	75.0974	71.4129	75.6504
B	428	89.7	79.2578	83.0816	84.373	86.6002	82.9651	83.1539	80.2729	85.8426	81.708	78.1115	82.5367
B	429	94.4	85.3735	89.3705	90.6946	92.4342	87.9397	88.2443	85.5652	90.9097	87.7203	83.5094	88.1761
B	430	72.1	61.3928	66.3407	67.2431	70.0137	66.2449	67.1515	61.6654	67.3258	64.0516	59.0155	65.0445
B	431	69.1	58.6597	63.9395	62.8089	64.3789	61.5077	63.7322	57.1958	63.292	60.9547	56.3108	61.278
B	432	87.7	75.7944	80.1977	80.9984	84.4257	79.8085	81.4046	73.2825	81.0102	78.2265	73.1926	78.8341
B	433	102	88.9959	94.6905	94.0139	97.6511	93.4839	95.5111	85.9781	95.3804	92.4387	85.4629	92.3606
B	434	61.8	49.6984	53.8997	52.1979	57.291	53.7766	53.8435	49.295	57.0357	54.1242	50.1479	53.131
B	435	66.8	55.5292	58.4474	57.8766	63.7265	60.4527	59.2346	55.6141	62.9453	59.9181	55.6796	58.9424
B	436	68.7	55.7497	58.7951	57.0113	64.1699	58.3473	59.203	51.7522	62.3169	59.1557	54.7166	58.1218
B	437	73.6	61.9297	64.8504	63.7734	69.3202	65.1671	65.2307	58.3371	68.2241	65.7135	60.336	64.2882
B	438	76.8	65.2111	68.072	68.5627	73.1874	69.107	69.4913	63.1311	71.8249	69.8237	63.7785	68.219
B	439	79	67.8726	70.7052	71.3549	75.7913	71.8045	72.4935	65.9893	74.5121	72.8641	66.7576	71.0145
B	440	80.5	70.2176	73.0031	73.6223	77.8139	73.4206	74.5361	68.3258	76.4545	74.9769	69.0742	73.1445
B	441	83.9	73.8831	77.0081	77.8931	81.1581	77.4939	78.0096	72.5732	80.2312	78.2642	72.1138	76.8628
B	442	88	78.2901	82.3729	83.0077	85.343	82.7936	82.7175	77.8325	84.5291	82.6527	76.4911	81.603
B	443	117	104.027	108.45	106.707	113.077	107.506	109.97	98.6523	109.662	107.976	100.304	106.633
B	444	119	106.761	111.08	110.191	115.416	110.307	112.962	102.403	112.846	110.823	103.422	109.621
B	445	159	141.01	147.474	141.74	153.984	144.221	148.277	129.052	147.597	148.731	138.635	144.072
B	446	161	144.055	150.856	146.299	157.757	148.675	151.606	133.964	150.835	152.601	142.512	147.916
AB	447	167	152.959	159.593	156.323	165.555	158.824	159.849	144.418	159.155	162.074	150.655	156.941
B	448	222	199.681	207.682	193.728	216.79	200.858	207.25	181.788	205.973	213.986	195.422	202.316
B	449	229	207.876	215.81	200.85	224.404	209.941	215.633	190.66	213.036	223.704	203.926	210.584
B	450	234	215.877	222.874	206.579	231.313	217.146	222.386	199.294	218.438	232.962	211.751	217.862
B	451	243	226.477	235.121	216.205	241.574	227.351	233.414	211.103	228.547	245.653	220.702	228.615
B	452	264	246.873	258.273	234.16	263.56	249.452	255.458	231.44	250.867	267.053	239.826	249.696
B	453	62	60.2303	68.0323	68.6095	70.9461	66.3723	65.354	67.2415	64.4682	69.2903	63.7367	66.4281
B	454	161.8	147.887	159.78	145.169	164.574	153.175	154.093	141.556	155.076	166.524	146.576	153.441
B	455	169.3	160.374	171.911	157.668	175.82	165.995	163.945	154.999	164.924	177.552	158.121	165.131
B	456	75.3	81.4844	80.4428	82.5918	85.9138	84.8751	80.2728	89.0659	82.5533	89.0547	74.8944	83.1149
B	457	195.8	186.092	197.312	181.416	200.676	191.086	189.902	181.356	189.921	206.762	181.817	190.634
B	458	226.4	214.847	227.121	207.654	229.6	220.111	220.835	207.982	220.041	238.519	211.133	219.785
B	459	294	276.038	289.402	257.878	294.959	279.372	282.684	257.057	280.132	300.672	269.127	278.732
A	460	361.2	332.906	349.679	299.178	357.246	333.536	339.09	301.77	338.007	358.057	324.799	333.427

## Sheet: 20B
Supplementary File Data Sheet 2.XLSX: Concatenation specific time estimates for Tree AB (Primary Calibrations). Differnet calibration scenarios are shown in different worksheets (0B - 20H). See Methods in the main text for a description of each calibration scenario.
			Concatenations
			1	2	3	4	5	6	7	8	9	10
Tree	NWKNodeNum	trueTimeMillions	TimeEst20B	TimeEst20B	TimeEst20B	TimeEst20B	TimeEst20B	TimeEst20B	TimeEst20B	TimeEst20B	TimeEst20B	TimeEst20B	20BAverage
A	3	52.2	54.0529	53.0833	56.3798	51.562	52.5576	51.2544	55.6338	49.2977	50.078	49.1179	52.3017
A	4	34.2	38.1331	37.037	40.045	33.7381	35.7744	35.5694	40.8484	33.9296	33.635	34.5174	36.3227
A	5	61.9	65.5917	63.533	67.5276	61.5385	64.113	62.179	68.0849	60.261	59.4047	59.9358	63.2169
A	8	18.8	20.2981	19.1121	22.9621	18.9533	18.9108	18.6479	23.4452	19.8825	17.2334	18.0335	19.7479
A	9	29.6	31.562	30.081	35.865	29.9028	30.7438	30.5224	36.3802	29.9805	27.5662	29.1729	31.1777
A	10	44.2	47.0989	45.0745	50.581	44.1558	45.6311	45.7459	50.8746	44.9067	41.1464	43.0471	45.8262
A	11	71.1	74.9401	71.5962	74.5208	69.9887	71.4411	71.3355	75.359	69.6318	67.1425	68.0439	71.4
A	12	77.5	83.1145	79.7889	82.0786	76.9627	79.7398	78.734	82.7718	76.6672	74.3429	75.2994	78.95
A	13	86.2	91.6146	87.6514	90.9049	85.4929	89.0541	88.2948	91.0275	85.8389	82.8891	84.2691	87.7037
A	14	89.1	94.9152	91.4524	94.5449	88.2251	93.2501	92.1127	94.701	89.3609	85.7969	88.0235	91.2383
A	15	39.6	46.2072	41.1378	46.4647	40.7329	43.4616	43.0456	46.2081	42.4642	37.7921	42.0987	42.9613
A	47	91	97.9265	93.3391	97.1764	90.6471	95.7953	93.7574	97.0021	91.5856	88.6807	91.2826	93.7193
A	48	66.2	65.1932	66.3644	67.233	63.7135	65.5264	65.4524	67.8686	64.7561	62.9518	61.2294	65.0289
A	49	74.3	75.9713	74.8448	77.5045	72.4643	76.5569	75.0858	78.4083	74.6923	71.9565	71.2416	74.8726
A	50	80.5	84.6201	81.748	84.8981	78.7758	83.4675	82.2916	85.1394	81.0074	78.5239	79.6586	82.013
A	51	42.8	46.6903	43.7973	48.1127	42.324	45.0609	43.3435	48.2986	42.145	41.8885	41.3303	44.2991
A	52	26.2	25.8456	25.8154	28.7693	26.4131	26.6546	25.2475	28.0125	24.8094	25.4304	23.8536	26.0851
A	53	27.8	28.1479	28.0167	31.9582	28.3526	28.7079	27.7753	31.4137	26.9328	27.1961	26.6096	28.5111
A	54	29.4	30.6979	30.2326	34.3118	29.7757	30.7206	29.3681	34.3025	28.7926	29.1117	28.3214	30.5635
A	55	31.6	33.6386	32.6615	37.6143	31.9927	33.5203	32.8474	37.8444	31.8225	31.2894	31.0818	33.4313
A	56	46.3	48.5857	47.3629	52.8151	45.3984	48.8	47.3526	52.004	45.7467	44.8995	45.1339	47.8099
A	57	19.3	20.6617	19.0627	22.4256	18.1724	18.7909	19.0008	21.8608	19.0251	19.3451	18.4461	19.6791
A	58	23.3	24.5917	22.6101	27.8633	22.3215	23.0671	23.449	27.417	23.0563	23.5546	22.7087	24.0639
A	59	27.3	28.7384	27.0749	32.7945	26.1347	27.9323	27.1399	32.5242	27.5506	26.9705	26.8111	28.3671
A	60	24.5	25.1877	24.0469	28.0961	22.1977	24.7589	24.0625	26.2943	22.8466	24.0381	23.3549	24.4884
A	61	19.9	20.6941	19.3179	21.4191	18.618	20.0179	19.5892	20.3125	19.8105	19.1914	18.5338	19.7504
A	62	21.5	22.7951	21.5582	24.5957	20.1849	21.9527	21.3786	22.8486	21.7392	20.9148	20.5829	21.8551
A	63	13.1	13.4144	13.2386	15.7753	12.236	12.9901	13.2688	14.1429	12.8331	13.0527	12.8805	13.3832
A	64	19.8	20.5369	19.9027	23.4516	18.3983	19.8915	19.5821	20.8161	20.037	19.4516	18.8098	20.0877
A	65	25	26.2216	24.7123	28.8927	22.9494	25.407	24.5872	26.9517	24.6685	24.1683	24.2892	25.2848
A	66	28.2	29.6966	28.3276	32.7371	25.9208	28.8525	27.6712	30.6881	28.1357	27.3235	27.8354	28.7189
A	67	28.9	30.5879	29.206	33.7696	26.785	29.8408	28.6642	32.3268	28.8393	27.8384	28.8919	29.675
A	68	30	31.6215	30.3941	35.168	28.0261	31.0756	29.7657	33.7227	29.5248	29.1176	29.9285	30.8344
A	69	32.3	34.2459	32.0724	38.7433	30.8205	33.2774	32.6847	37.2248	32.4966	31.6164	32.6224	33.5804
A	70	52.9	55.2138	52.4539	58.9272	51.0885	55.2645	53.38	57.8876	51.9043	52.3539	50.3487	53.8823
A	71	59.1	62.2221	59.3512	66.0009	57.6835	62.4925	60.1881	65.5175	58.8027	57.9824	57.2723	60.7513
A	72	63.5	67.3297	64.4594	71.0163	62.4296	66.7059	65.4634	70.4103	63.2608	62.0607	62.3376	65.5474
A	73	67.3	71.8741	68.9715	75.1678	66.231	71.2801	70.0351	75.0482	67.8254	66.4982	67.2765	70.0208
A	74	44	43.6654	42.474	46.2502	42.9087	42.2618	41.6403	45.9843	41.2	40.9664	39.7551	42.7106
A	75	48.1	48.7971	47.2178	52.3309	47.4974	48.2088	46.3083	51.966	45.9514	46.0392	44.8445	47.9161
A	76	50.6	52.0912	50.495	55.8296	50.2851	51.4191	49.7783	55.8977	48.2047	48.427	48.2552	51.0683
A	77	36.6	36.6705	34.6606	38.7519	36.7488	34.8364	34.5831	37.8586	32.742	34.7404	32.0457	35.3638
A	78	40.7	41.462	39.1086	44.0538	41.2557	40.2523	39.5089	43.2191	37.7519	39.1694	36.4239	40.2206
A	79	37.5	37.9214	36.3434	39.1249	37.7454	35.9678	35.7198	38.6481	34.9484	35.4071	32.6034	36.443
A	80	42.4	43.8619	41.272	47.1547	42.988	42.2842	41.3867	46.106	40.1867	40.6809	38.9569	42.4878
A	81	45.3	47.1396	44.3867	50.6495	45.7084	45.5745	44.8036	50.0636	43.0674	43.5122	41.9965	45.6902
A	82	51.9	53.6333	51.1143	57.3857	51.7486	52.9735	51.8822	57.1619	49.4885	49.5492	48.7418	52.3679
A	83	54.5	56.848	54.6502	60.3703	54.6979	55.9643	54.9174	60.761	52.9091	52.3635	52.3808	55.5863
A	84	51.5	52.2925	50.8707	54.2579	51.2523	50.4177	50.7184	55.4981	49.1508	48.7815	47.2776	51.0517
A	85	55	57.7141	55.5748	61.5526	55.4012	56.8067	55.9054	61.941	53.782	52.9117	53.6527	56.5242
A	83	43	42.8155	43.1181	45.292	41.3369	41.8654	40.6877	45.2817	41.5061	40.5146	39.9272	42.2345
A	87	47	48.2207	47.8075	51.0348	46.3302	47.1819	46.0368	51.8496	46.8514	44.5805	44.3956	47.4289
A	88	50.1	52.2614	51.4792	55.1085	49.3759	51.5519	48.846	56.1931	49.5758	47.2352	48.625	51.0252
A	89	57.5	60.1714	58.4968	63.066	57.3807	58.4699	57.0349	64.3159	56.2638	55.637	56.4944	58.7331
A	90	62	66.0865	62.8834	68.6711	61.6451	64.3129	62.054	69.5166	61.3232	60.1627	61.6402	63.8296
A	91	48.6	49.3935	48.5124	51.891	46.6852	48.5354	48.7882	51.3201	47.3477	45.9443	46.009	48.4427
A	92	55.1	57.2823	56.4627	60.9528	53.0878	57.2726	56.3839	61.377	54.1885	53.1233	54.0975	56.4229
A	93	28	28.0955	26.7571	31.5096	27.2466	27.5235	28.1945	29.7884	26.7554	26.8864	25.3855	27.8143
A	94	33.8	34.5106	32.685	38.5062	33.6019	33.879	34.1725	36.8915	32.2309	32.379	31.9676	34.0824
A	95	39.7	39.994	39.7049	45.1772	39.0024	40.4452	40.2984	43.4292	38.6974	37.7616	38.2655	40.2776
A	96	37.8	38.1468	38.2482	42.2077	36.4942	37.8735	37.6007	40.6009	36.3748	35.4707	34.9891	37.8007
A	97	41.8	42.9699	42.6408	48.2232	41.0628	42.7275	42.3209	46.7053	41.0429	39.9085	41.1962	42.8798
A	98	49	51.3544	49.547	55.5677	47.649	50.1468	50.8808	55.4149	48.6439	46.7265	48.0109	50.3942
A	99	22	21.6749	21.8704	26.0729	22.2829	22.0553	22.1483	25.5025	21.0969	21.0007	21.0165	22.4721
A	100	30	29.7281	29.6837	35.302	29.6317	29.7111	30.6418	34.1234	28.9919	28.8042	28.6519	30.527
A	104	38	38.0913	37.7892	43.3421	37.2697	38.248	39.4681	42.7548	37.6144	36.4367	36.5686	38.7583
A	105	40	41.1392	40.0355	46.2003	39.4285	40.4131	42.0665	45.5175	39.7855	39.0406	39.5968	41.3223
A	106	44	46.2682	45.0025	51.0783	43.7237	45.716	47.0553	50.9008	44.4307	43.1771	44.3508	46.1703
A	107	52.9	55.8029	53.8035	60.7314	52.3071	55.4613	55.6741	60.1693	52.313	51.1026	53.0174	55.0383
A	108	79.8	81.3972	80.0584	84.16	77.7446	81.047	81.063	83.8026	78.3144	77.2886	76.8809	80.1757
A	109	82.5	86.3326	83.3468	87.5366	80.5908	85.5691	84.571	88.2479	82.2812	80.1131	81.1099	83.9699
A	110	84.2	89.3746	85.74	89.7664	82.9343	88.2891	86.7384	90.7051	84.3371	82.0045	83.4879	86.3377
A	111	84.6	90.0329	86.2956	90.7956	83.1877	88.7866	87.6763	91.2904	84.8835	82.3861	84.5795	86.9914
A	112	87.2	93.5557	89.4775	94.097	86.1814	92.3386	90.2909	93.8098	87.668	85.116	88.3898	90.0925
A	113	97.4	105.198	100.063	104.253	96.7916	103.976	101.113	103.552	98.8032	95.2637	98.9995	100.801
A	114	39.7	44.1715	41.4481	45.9183	39.8923	43.0761	41.6073	45.755	39.9958	36.9863	39.3467	41.8197
A	115	19.6	23.6441	22.5549	26.2395	19.9193	24.0186	21.147	26.6409	20.8773	18.758	21.488	22.5288
A	116	60	66.0558	62.2757	67.2	60.2125	64.7297	61.9738	68.0986	61.2165	57.083	59.8688	62.8714
A	117	70.5	76.8844	73.7284	78.2104	71.28	76.2532	74.0688	80.4215	72.8227	67.7905	71.3453	74.2805
A	118	65.4	66.5396	65.2402	66.5632	62.254	66.6237	64.6274	67.6006	66.3115	62.1734	61.0257	64.8959
A	119	73	76.1784	73.7828	75.8202	70.7618	76.2293	74.0031	78.0462	74.4079	70.9426	70.5979	74.077
A	120	75.1	79.5389	76.4546	79.4784	73.0874	79.7964	77.143	82.3502	77.2921	73.6503	73.8167	77.2608
A	121	61.1	61.6863	60.4832	63.7131	58.6114	62.5184	62.8348	64.7489	61.4559	57.6994	57.6724	61.1424
A	122	64.2	68.0484	65.1078	69.3694	63.1937	67.4476	67.0783	71.2677	67.1672	62.3944	62.9025	66.3977
A	123	77.8	83.2816	80.0004	84.4145	75.9915	83.3118	81.3182	86.404	81.9641	76.7651	77.7244	81.1176
A	124	103.3	110.805	105.615	108.694	102.934	110.855	108.411	108.956	106.193	100.966	105.467	106.889
A	125	104.7	113.878	107.466	111.435	104.256	112.926	110.522	110.926	107.719	103.113	107.594	108.984
A	126	37.4	42.6839	41.5919	49.6176	41.6082	44.9984	41.5484	46.5375	42.5154	39.1359	45.2881	43.5525
A	127	23.8	24.9702	25.6836	29.6915	23.4106	26.2221	24.4642	30.1089	24.3939	23.4281	25.0055	25.7379
A	128	27.3	27.3599	28.1532	33.9809	27.3363	29.0691	27.9129	33.2911	28.0842	26.3341	29.5274	29.1049
A	129	60.7	60.7591	61.2292	66.1596	61.2448	64.6253	61.6812	66.721	61.0549	58.5901	62.1314	62.4197
A	130	62.7	64.3637	63.6234	69.3154	63.1438	66.977	64.3668	69.8557	63.5701	60.8341	65.1302	65.118
A	131	39	38.6617	40.5675	50.7117	39.5487	39.8719	39.7542	48.7275	38.4205	38.8795	40.597	41.574
A	132	36.8	36.2999	35.7311	44.3256	35.9473	37.3089	37.5063	44.9587	37.8367	35.3403	35.6858	38.0941
A	133	39.1	39.1435	39.3564	49.079	38.7469	39.8285	41.0671	50.6468	40.3772	38.3774	38.972	41.5595
A	134	41.6	42.2029	42.2382	53.1831	41.2963	42.9895	43.8171	54.5468	42.6222	40.6166	42.489	44.6002
A	135	42.8	42.3181	42.2564	51.5634	41.9756	43.541	43.6102	52.4766	43.1658	41.8527	43.0565	44.5816
A	136	14.2	14.7437	14.5213	20.5802	14.7873	15.7412	14.9106	20.2818	15.0169	13.9864	15.0189	15.9588
A	137	26.4	26.6811	27.5958	36.1175	26.5782	28.3733	27.119	36.3561	27.7521	25.5155	27.5244	28.9613
A	138	46.1	47.0783	46.6497	57.5102	45.7792	47.9299	47.6009	58.0599	46.9751	44.8181	47.1946	48.9596
A	139	49.9	50.7815	50.5506	62.7017	50.2	52.3016	51.5947	63.2986	50.9218	48.6957	51.7183	53.2765
A	140	55.3	56.5588	56.1678	69.3154	56.0196	58.4416	57.1512	69.8557	56.1372	54.0247	57.6693	59.1341
A	141	63.9	65.885	65.2475	69.3154	64.5847	68.7213	66.1057	69.8557	65.4905	62.1415	67.5614	66.4909
A	142	64.8	68.2156	67.27	75.4413	66.3558	70.8625	67.8923	73.9584	67.6188	63.3935	70.5228	69.1531
A	143	75.6	79.8998	78.2582	86.6448	77.2733	83.4161	78.9354	84.2841	79.3194	74.4011	82.6091	80.5041
A	144	78.1	84.5226	83.4103	91.7967	81.6629	89.243	82.7828	89.1603	83.1569	78.9712	87.7684	85.2475
A	145	176.2	179.622	175.555	170.077	176.311	179.085	173.224	168.149	176.055	175.393	172.453	174.592
A	146	49.1	62.6609	58.4716	66.6115	54.8698	61.5243	57.3547	62.9244	58.5282	62.5421	57.7234	60.3211
A	147	220.2	221.182	218.583	205.105	220.444	217.123	214.86	202.073	217.274	225.419	209.09	215.115
A	306	67.9	60.8705	65.9429	63.4786	65.275	59.5021	61.6605	61.9017	63.9698	66.0526	58.1096	62.6763
A	307	75.2	68.8786	75.5082	71.7787	74.2061	67.4847	71.1669	71.5887	72.0371	74.8943	66.5676	71.4111
A	308	80.6	75.0242	81.3407	78.643	80.6784	73.8093	77.3386	78.16	77.9477	81.6027	73.2562	77.7801
A	309	91.5	87.4769	93.8047	89.8714	91.5395	85.6375	89.706	88.7727	88.5492	93.2614	85.4335	89.4053
A	310	96.7	95.218	100.67	97.6117	99.1553	91.5447	96.6552	95.5529	95.9644	101.662	93.5585	96.7593
A	311	119	119.621	126.006	119.628	122.15	116.884	121.741	118.051	119.514	125.227	115.522	120.434
A	312	63.8	66.8868	66.0642	68.8446	64.007	63.212	64.722	68.8404	65.3289	71.0747	65.9755	66.4956
A	313	102.6	106.443	106.143	104.882	102.951	100.705	103.286	103.741	104.665	112.326	104.334	104.948
A	314	219.2	204.695	214.297	192.814	214.824	201.918	205.96	188.835	208.705	218.646	200.198	205.089
A	315	124	113.237	119.374	114.31	123.668	112.574	121.147	109.467	118.011	122.529	115.661	116.998
A	316	156.5	146.776	150.196	146.517	157.811	148.109	151.025	141.457	149.79	156.818	147.785	149.628
A	317	155	142.628	146.705	137.472	154.071	140.235	144.66	135.124	143.477	150.64	140.457	143.547
A	318	50	48.5983	51.7692	57.6731	49.2199	50.0497	49.2118	54.12	50.5196	53.2469	51.1965	51.5605
A	319	65	59.8124	63.022	69.0053	64.3746	62.6145	61.9642	63.4787	63.4244	67.0431	61.5972	63.6336
A	320	85	80.8429	83.8222	88.5221	82.6225	82.255	81.1373	83.4233	83.0222	87.7798	80.922	83.4349
A	321	87	83.8649	87.3121	93.7967	85.6647	86.2001	84.4157	88.3448	85.4859	92.2004	84.9672	87.2252
A	322	52	49.7088	51.4428	57.9724	50.86	50.9213	50.2572	54.3793	51.2965	51.4185	49.9375	51.8194
A	323	70	67.4895	68.934	75.8961	69.941	68.5912	67.5262	71.6881	68.4286	70.9501	67.9446	69.7389
A	324	74	72.4421	74.9265	82.1442	74.6232	74.3532	72.7695	78.5958	72.3639	76.7555	73.4891	75.2463
A	325	94	92.5439	94.7767	102.766	93.7629	94.636	92.3156	96.7578	92.4637	99.5126	92.4147	95.195
A	326	175	163.046	168.851	162.819	174.358	165.203	165.164	156.692	168.213	177.075	164.059	166.548
A	327	207	194.432	201.098	186.726	204.553	195.015	196.225	182.852	196.803	208.921	190.862	195.749
A	328	230.7	217.603	226.447	207.365	228.174	216.735	221.199	203.279	220.718	233.687	214.263	218.947
A	329	151.9	130.537	137.464	123.781	139.056	124.324	136.775	122.736	137.874	136.609	127.389	131.655
A	330	89.1	80.6177	81.468	81.7427	83.6386	74.1373	81.9955	80.0089	82.5877	84.0187	75.6167	80.5832
A	331	43.7	38.5967	40.1949	41.5706	39.2332	36.5756	40.8196	41.1256	39.504	38.8866	37.3045	39.3811
A	332	70.1	61.4497	62.7743	62.2402	63.2018	57.7566	64.4924	62.5683	62.9849	62.6832	59.561	61.9713
A	333	86.3	75.5972	77.4974	75.9139	79.5476	70.4686	78.8568	76.7015	78.6601	78.7381	71.9904	76.3972
A	334	92	81.8405	84.1344	82.274	85.5725	76.0883	85.2556	82.5791	84.569	85.2288	77.8066	82.5349
A	335	96.9	86.9295	88.8711	87.6821	90.5908	81.3113	90.8195	87.8001	89.8923	90.8429	82.9645	87.7704
A	336	41.5	35.3754	35.5253	36.3518	38.2278	32.8436	35.6665	37.0921	35.6574	37.0645	31.9617	35.5766
A	337	32.9	26.8213	28.6487	29.8804	30.3516	26.0384	27.9871	28.4604	28.4995	29.2741	24.8177	28.0779
A	338	36.6	30.54	32.3552	33.583	34.1575	29.2202	31.717	32.8809	31.9235	32.6462	28.4162	31.744
A	339	39.8	34.084	35.466	36.6751	37.1452	31.9174	34.8439	35.982	35.0344	36.2001	31.9206	34.9269
A	340	46.3	39.816	40.8891	42.3051	43.2627	37.1063	41.0131	42.7974	40.7977	42.4954	37.5222	40.8005
A	341	49.2	42.9395	44.4825	46.0622	46.3545	39.7019	44.1247	45.896	43.7237	45.2558	40.4226	43.8963
A	342	54.3	47.3206	49.4457	51.9861	50.8389	44.4955	49.5193	51.2584	48.7624	50.4471	45.8463	48.992
A	343	64	56.464	57.7361	60.8801	59.99	52.9644	58.3532	60.5715	58.8226	59.8765	54.5777	58.0236
A	344	82.2	72.6637	74.3074	74.5179	75.7535	68.0181	74.5694	75.004	75.5048	78.2321	69.6046	73.8176
A	345	90.7	81.4587	82.9976	83.1776	84.6363	75.8831	83.8405	83.529	84.5902	86.6419	78.0039	82.4759
A	346	103.7	94.3297	95.631	94.5421	97.0456	88.085	96.7755	94.4073	97.2214	98.3587	90.3009	94.6697
A	347	105.8	98.197	98.6107	98.2471	100.082	90.6254	99.8923	98.0406	99.8997	101.654	93.2849	97.8534
A	348	155.6	139.839	142.494	133.098	145.517	132.793	142.982	133.344	143.412	144.024	135.391	139.289
A	349	159.9	146.158	149.144	139.976	149.898	138.337	149.45	139.897	149.761	151.398	140.998	145.502
A	361	85.5	81.42	84.3132	82.7313	82.4491	75.7443	82.4057	79.3903	83.2126	84.8593	79.2381	81.5764
A	362	40.3	39.8648	40.98	43.4918	39.5522	37.5436	39.6833	41.4258	42.8583	38.9182	40.0997	40.4418
A	366	121.9	108.942	111.178	103.968	113.296	102.526	108.833	104.076	115.206	110.026	104.777	108.283
A	367	139.3	126.905	129.455	120.993	131.434	118.896	126.919	120.516	133.069	128.309	121.34	125.784
A	368	169.3	154.802	157.443	145.252	158.089	145.286	157.999	144.339	159.538	158.692	149.438	153.088
A	369	179.7	166.083	169.03	156.661	170.618	157.026	168.703	155.855	170.897	172.232	159.72	164.683
A	370	60.3	61.3144	60.8009	63.5128	58.869	52.1371	60.3476	62.4011	63.5752	59.5639	57.019	59.9541
A	371	161.4	143.517	146.702	134.634	150.76	134.232	147.562	132.788	149.575	147.055	139.277	142.61
A	372	170.5	154.813	161.057	147.632	162.024	144.614	159.811	144.485	159.604	160.978	150.29	154.531
A	373	188.3	174.643	178.02	165.683	180.653	165.711	179.156	164.196	180.205	183.27	170.059	174.16
A	376	95.7	89.7697	90.7215	89.0431	90.9692	81.9817	87.7543	84.7323	92.1807	90.4587	82.7741	88.0385
A	377	113	105.972	109.328	106.263	110.828	99.4585	105.532	102.861	109.485	108.738	100.158	105.862
A	378	133.9	127.64	129.136	124.22	130.829	118.556	125.984	119.985	130.566	131.452	119.502	125.787
A	379	144.6	140.646	140.117	136.827	141.462	130.664	141.503	130.619	143.852	143.693	131.751	138.113
A	380	197.9	186.994	188.255	176.473	191.619	178.365	188.954	173.776	191.311	194.993	180.228	185.097
A	381	209.4	201.963	204.244	191.148	206.721	192.862	201.195	189.639	203.364	213.628	196.392	200.116
A	382	271.5	255.522	256.713	228.569	263.707	247.821	254.69	227.077	254.156	266.777	243.488	249.852
A	383	274.9	260.629	265.131	237.861	271.376	255.327	263.02	235.85	259.592	276.301	251.69	257.678
A	384	324.5	304.104	310.632	272.351	320.141	301.029	304.092	273.39	306.368	323.603	294.609	301.032
B	385	157.2	148.661	154.233	149.091	157.47	150.014	153.262	141.853	149.288	154.249	140.103	149.822
B	386	115.8	108.53	108.87	110.361	109.592	108.084	111.098	102.063	109.466	115.711	100.232	108.401
B	387	168	153.871	157.494	153.769	162.225	151.171	155.39	144.671	158.471	162.865	146.401	154.633
B	388	124.4	110.797	114.443	111.399	118.126	107.259	112.412	100.54	114.458	115.505	105.106	111.004
B	389	137.3	125.058	130.282	127.799	131.586	123.044	126.727	117.345	130.56	130.909	120.137	126.345
B	390	166.2	152.076	157.646	152.906	161.503	148.294	153.276	141.039	157.023	159.909	145.445	152.912
B	391	181.7	168.472	174.033	169.056	177.019	167.135	172.204	160.675	175.01	180.034	163.085	170.672
B	392	200.1	186.611	194.104	186.618	198	185.437	189.819	177.936	191.142	201.728	181.203	189.26
B	393	217.5	203.642	213.275	202.698	217.783	203.361	209.919	195.816	209.691	220.767	197.744	207.47
B	394	222	197.833	206.746	187.671	210.771	191.522	201.105	173.022	199.573	216.31	191.492	197.604
B	395	152	133.204	144.04	138.444	150.664	137.81	140.062	126.464	138.884	149.263	135.753	139.459
B	396	203	180.089	190.382	178.343	198.352	184.135	187.847	169.794	184.2	197.559	182.737	185.344
B	397	193	171.08	171.607	162.116	186.799	168.932	174.254	151.816	174.777	178.596	166.134	170.611
B	398	115	102.15	107.325	105.18	106.922	100.954	104.639	95.1501	107.885	105.673	98.0695	103.395
B	399	143	129.255	135.418	129.283	134.798	128.867	132.843	119.063	133.63	132.491	123.975	129.962
B	400	167	150.871	159.489	152.301	159.662	149.054	154.32	140.632	155.953	156.963	147.022	152.627
B	401	102	84.0326	90.7565	92.6864	97.6756	86.0232	92.8435	78.9529	90.1329	89.2685	83.1989	88.5571
B	402	107	92.4497	98.4401	100.816	105.209	93.6659	99.151	88.3873	97.9569	98.2902	91.2471	96.5613
B	403	129	111.447	118.867	119.465	126.57	112.869	119.833	106.539	119.408	118.569	110.939	116.451
B	404	57.9	49.9904	50.7853	59.0707	55.6002	50.5216	51.8629	50.4223	55.4621	52.4299	49.655	52.58
B	405	54.6	47.0741	47.7486	55.4637	52.1045	47.982	48.0266	48.6682	52.5377	48.575	47.1617	49.5342
B	406	59.7	52.8247	53.9583	64.1503	58.6	53.9751	54.3543	56.2168	59.3758	55.7444	53.1135	56.2313
B	407	53.2	45.6634	47.1519	53.415	51.0244	46.736	46.6022	47.1358	51.2118	47.4893	45.1214	48.1551
B	411	43.2	37.1099	38.4036	43.3445	40.3078	37.952	37.832	38.3102	41.1008	39.885	38.5816	39.2827
B	412	55	48.6124	49.8817	56.2514	52.9945	49.0618	48.756	49.7225	53.1346	50.0716	47.8466	50.6333
B	413	56.7	50.6034	51.7744	59.708	55.3708	51.1931	50.7408	52.3544	55.6322	52.1208	50.1182	52.9616
B	414	58.4	52.0531	53.5644	62.803	57.1777	53.1287	53.0154	54.8166	58.027	54.1161	52.3897	55.1092
B	415	61.1	54.3325	55.9221	66.1204	60.1394	56.0318	56.2732	58.27	60.8535	57.1345	55.2962	58.0374
B	416	63	58.9404	60.8863	71.6819	63.865	60.6878	61.0919	64.9883	64.646	63.413	60.1749	63.0376
B	417	146	127.992	136.445	135.354	143.595	130.093	135.613	121.7	136.569	135.9	126.673	132.993
B	418	101	88.4046	95.6199	95.4536	98.9893	90.4616	95.1484	84.9092	94.7494	95.5603	89.5035	92.88
B	419	81.1	68.5997	71.7722	71.2599	74.9958	68.8147	72.4506	66.0582	74.6082	70.3641	64.8285	70.3752
B	420	86.3	74.9252	79.0399	80.4634	82.2178	76.0502	79.3237	73.8626	81.1623	77.5314	71.9951	77.6572
B	421	71.2	59.6086	62.1755	63.3004	66.7872	60.8619	62.0261	58.7395	65.4581	61.6312	57.1937	61.7782
B	422	77.6	66.3212	69.132	72.3965	73.6733	68.4551	69.7541	66.9727	73.0893	68.5753	64.5664	69.2936
B	423	77.1	59.651	62.5552	61.5169	66.4113	59.6988	60.8591	57.7344	64.1107	63.5425	57.5386	61.3619
B	424	69.7	57.7391	60.7071	61.2744	63.6624	58.7952	59.4113	57.3194	62.0497	60.4855	55.929	59.7373
B	425	74.4	63.4686	66.675	68.5009	69.8948	64.6784	66.2936	64.3312	68.9479	66.2574	61.9966	66.1044
B	426	78.1	67.3956	70.1762	73.3011	74.633	69.3615	70.6065	68.7042	73.4411	70.2231	64.9139	70.2756
B	427	82.9	71.987	75.3373	78.6825	79.757	74.5128	76.1186	73.5428	78.7475	75.0009	69.8294	75.3516
B	428	89.7	79.1254	82.9863	85.4649	86.5492	81.0142	83	80.3087	85.727	81.603	76.4311	82.221
B	429	94.4	85.2309	89.268	91.8683	92.3798	85.8731	88.0811	85.6034	90.7872	87.6076	81.7364	87.8436
B	430	72.1	61.2902	66.2647	68.1134	69.9724	64.9325	67.0272	61.6929	67.2351	63.9693	58.0069	64.8505
B	431	69.1	58.5616	63.8663	63.6217	64.341	60.2563	63.6143	57.2213	63.2068	60.8763	55.258	61.0824
B	432	87.7	75.6677	80.1058	82.0467	84.376	78.1847	81.254	73.3152	80.901	78.126	71.8242	78.5801
B	433	102	88.8472	94.582	95.2306	97.5936	91.6318	95.3344	86.0164	95.2518	92.3199	84.0023	92.081
B	434	61.8	49.6154	53.838	52.8735	57.2572	52.2793	53.7439	49.317	56.9589	54.0546	49.0583	52.8996
B	435	66.8	55.4364	58.3804	58.6256	63.689	58.7696	59.125	55.6389	62.8605	59.8411	54.4698	58.6836
B	436	68.7	55.6565	58.7277	57.7492	64.1321	56.6666	59.0935	51.7753	62.233	59.0797	53.5869	57.87
B	437	73.6	61.8262	64.776	64.5987	69.2794	63.29	65.11	58.3631	68.1321	65.629	59.0903	64.0095
B	438	76.8	65.1021	67.994	69.45	73.1443	67.1801	69.3627	63.1593	71.7281	69.734	62.4121	67.9267
B	439	79	67.7591	70.6242	72.2783	75.7467	69.8225	72.3594	66.0187	74.4117	72.7705	65.3102	70.7101
B	440	80.5	70.1003	72.9194	74.5751	77.7681	71.4182	74.3982	68.3563	76.3515	74.8805	67.5945	72.8362
B	441	83.9	73.7596	76.9199	78.9011	81.1104	75.3821	77.8652	72.6055	80.1231	78.1636	70.6188	76.5449
B	442	88	78.1593	82.2785	84.0819	85.2928	80.6076	82.5644	77.8672	84.4153	82.5466	74.9394	81.2753
B	443	117	103.853	108.326	108.088	113.01	105.398	109.766	98.6963	109.514	107.838	98.6607	106.315
B	444	119	106.583	110.953	111.617	115.348	108.178	112.753	102.448	112.694	110.68	101.753	109.301
B	445	159	140.774	147.305	143.574	153.894	141.915	148.003	129.11	147.398	148.54	136.916	143.743
B	446	161	143.814	150.684	148.192	157.664	146.322	151.325	134.024	150.632	152.405	140.766	147.583
AB	447	167	152.703	159.41	158.346	165.457	156.405	159.553	144.483	158.941	161.866	148.897	156.606
B	448	222	199.347	207.444	196.236	216.662	199.838	206.867	181.869	205.696	213.711	195.378	202.305
B	449	229	207.529	215.563	203.449	224.272	209.124	215.234	190.745	212.749	223.417	204.145	210.623
B	450	234	215.516	222.618	209.253	231.177	216.396	221.975	199.383	218.143	232.663	212.094	217.922
B	451	243	226.098	234.851	219.003	241.432	226.689	232.982	211.197	228.239	245.337	221.132	228.696
B	452	264	246.461	257.977	237.191	263.404	248.853	254.986	231.543	250.529	266.71	240.368	249.802
B	453	62	60.1296	67.9543	69.4974	70.9043	65.3358	65.2331	67.2714	64.3813	69.2013	63.2245	66.3133
B	454	161.8	147.64	159.597	147.048	164.477	150.783	153.808	141.619	154.867	166.31	145.398	153.155
B	455	169.3	160.106	171.714	159.709	175.717	163.803	163.642	155.068	164.702	177.323	157.174	164.896
B	456	75.3	81.3482	80.3506	83.6607	85.8632	84.1092	80.1243	89.1056	82.442	88.9403	74.6566	83.0601
B	457	195.8	185.781	197.086	183.763	200.558	189.361	189.551	181.436	189.665	206.497	181.24	190.494
B	458	226.4	214.488	226.861	210.341	229.465	218.524	220.427	208.075	219.745	238.213	210.737	219.688
B	459	294	275.576	289.07	261.216	294.785	278.973	282.161	257.172	279.755	300.286	269.791	278.879
A	460	361.2	332.35	349.278	303.049	357.035	333.859	338.463	301.904	337.551	357.597	326.088	333.718

## Sheet: 10L
Supplementary File Data Sheet 2.XLSX: Concatenation specific time estimates for Tree AB (Primary Calibrations). Differnet calibration scenarios are shown in different worksheets (0B - 20H). See Methods in the main text for a description of each calibration scenario.
			Concatenations
			1	2	3	4	5	6	7	8	9	10
Tree	NWKNodeNum	trueTimeMillions	TimeEst10L	TimeEst10L	TimeEst10L	TimeEst10L	TimeEst10L	TimeEst10L	TimeEst10L	TimeEst10L	TimeEst10L	TimeEst10L	10LAverage
A	3	52.2	51.8419	50.8907	54.2911	49.373	51.4605	49.1648	54.2745	47.269	47.7432	47.1586	50.3467
A	4	34.2	36.5732	35.5073	38.5614	32.3058	35.0276	34.1193	39.8504	32.5334	32.0668	33.1405	34.9686
A	5	61.9	62.9087	60.9088	65.0259	58.926	62.7748	59.6441	66.4215	57.7812	56.635	57.545	60.8571
A	8	18.8	19.4678	18.3227	22.1114	18.1486	18.8118	17.8877	22.8724	19.0643	16.4299	17.3141	19.0431
A	9	29.6	30.2709	28.8386	34.5363	28.6333	30.5829	29.2781	35.4913	28.7468	26.2809	28.0092	30.0668
A	10	44.2	45.1723	43.2128	48.7072	42.2812	45.1075	43.8809	49.6316	43.0588	39.228	41.33	44.161
A	11	71.1	71.8747	68.639	71.76	67.0174	69.9839	68.4273	73.5178	66.7664	64.0121	65.3297	68.7328
A	12	77.5	79.7147	76.4933	79.0378	73.6953	78.0753	75.5242	80.7495	73.5122	70.8767	72.2957	75.9975
A	13	86.2	87.8672	84.0311	87.5371	81.8634	87.176	84.6952	88.8035	82.3065	79.0244	80.9076	84.4212
A	14	89.1	91.0328	87.675	91.0423	84.4796	91.2375	88.3574	92.3873	85.6836	81.7967	84.5123	87.8205
A	15	39.6	44.3171	39.4387	44.7434	39.0036	42.5268	41.2907	45.0791	40.7168	36.0301	40.4194	41.3565
A	47	91	93.9208	89.4838	93.5762	86.7988	93.7348	89.9351	94.6321	87.8167	84.546	87.6414	90.2086
A	48	66.2	62.5265	63.6233	64.7422	61.0086	64.262	62.784	66.2104	62.0913	60.0167	58.7869	62.6052
A	49	74.3	72.8637	71.7534	74.6332	69.3879	75.0797	72.0247	76.4926	71.6186	68.6016	68.3998	72.0855
A	50	80.5	81.1588	78.3715	81.7528	75.4315	81.9157	78.9367	83.0592	77.6739	74.8628	76.481	78.9644
A	51	42.8	44.7805	41.9883	46.3303	40.5271	44.3383	41.5765	47.1185	40.4107	39.9354	39.6817	42.6687
A	52	26.2	24.7884	24.7491	27.7035	25.2918	26.5612	24.2182	27.3281	23.7885	24.2447	22.9021	25.1576
A	53	27.8	26.9965	26.8595	30.7743	27.149	28.6073	26.6429	30.6461	25.8245	25.9281	25.5482	27.4976
A	54	29.4	29.4422	28.9839	33.0406	28.5116	30.6012	28.1708	33.4644	27.6078	27.7544	27.1917	29.4769
A	55	31.6	32.2626	31.3125	36.2208	30.6345	33.3389	31.5082	36.9197	30.513	29.8305	29.8419	32.2383
A	56	46.3	46.5983	45.4066	50.8585	43.4711	48.329	45.4221	50.7334	43.8641	42.8061	43.3335	46.0823
A	57	19.3	19.8166	18.2753	21.5948	17.4009	18.646	18.2262	21.3267	18.2422	18.4431	17.7103	18.9682
A	58	23.3	23.5858	21.6762	26.831	21.3739	22.8892	22.4931	26.7471	22.1075	22.4564	21.8029	23.1963
A	59	27.3	27.5629	25.9566	31.5796	25.0251	27.6634	26.0334	31.7295	26.4168	25.7131	25.7416	27.3422
A	60	24.5	24.1574	23.0537	27.0552	21.2553	24.5128	23.0816	25.6518	21.9064	22.9173	22.4232	23.6015
A	61	19.9	19.8476	18.52	20.6256	17.8276	19.7793	18.7906	19.8163	18.9953	18.2966	17.7945	19.0293
A	62	21.5	21.8626	20.6677	23.6845	19.328	21.691	20.507	22.2904	20.8447	19.9397	19.7619	21.0577
A	63	13.1	12.8657	12.6918	15.1909	11.7165	12.8405	12.7278	13.7974	12.305	12.4441	12.3667	12.8946
A	64	19.8	19.6969	19.0806	22.5828	17.6172	19.6625	18.7838	20.3075	19.2124	18.5447	18.0595	19.3548
A	65	25	25.1491	23.6916	27.8223	21.9751	25.1479	23.5848	26.2932	23.6533	23.0415	23.3203	24.3679
A	66	28.2	28.4819	27.1576	31.5243	24.8204	28.5853	26.5431	29.9383	26.9779	26.0495	26.7251	27.6803
A	67	28.9	29.3367	27.9997	32.5185	25.6479	29.5638	27.4956	31.537	27.6526	26.5404	27.7394	28.6032
A	68	30	30.3281	29.1387	33.8651	26.8363	30.7667	28.5522	32.8987	28.3098	27.76	28.7346	29.719
A	69	32.3	32.8451	30.7477	37.308	29.512	32.9291	31.3522	36.3153	31.1593	30.1423	31.3211	32.3632
A	70	52.9	52.9553	50.2874	56.7441	48.9196	54.5563	51.2038	56.4733	49.7684	49.9129	48.3403	51.9161
A	71	59.1	59.6769	56.8998	63.5558	55.2346	61.5594	57.7344	63.9167	56.3829	55.2791	54.9878	58.5227
A	72	63.5	64.5756	61.797	68.3853	59.7793	65.6362	62.7946	68.69	60.6576	59.1672	59.851	63.1334
A	73	67.3	68.9341	66.1227	72.3831	63.4192	70.0994	67.1799	73.2146	65.0343	63.3978	64.5928	67.4378
A	74	44	41.8793	40.7196	44.5368	41.0871	41.5714	39.9427	44.8607	39.5046	39.0564	38.1693	41.1328
A	75	48.1	46.801	45.2675	50.3921	45.4809	47.4213	44.4204	50.6963	44.0604	43.8926	43.0557	46.1488
A	76	50.6	49.9605	48.4093	53.7613	48.1503	50.591	47.7489	54.532	46.221	46.1691	46.3303	49.1874
A	77	36.6	35.1705	33.229	37.3162	35.1887	34.3858	33.1732	36.9336	31.3947	33.1206	30.7674	34.068
A	78	40.7	39.7661	37.4932	42.4217	39.5042	39.7318	37.8982	42.1632	36.1983	37.3432	34.971	38.7491
A	79	37.5	36.3703	34.8423	37.6754	36.143	35.506	34.2636	37.7038	33.5102	33.7562	31.3029	35.1074
A	80	42.4	42.0677	39.5673	45.4078	41.163	41.7413	39.6994	44.9795	38.533	38.7842	37.4029	40.9346
A	81	45.3	45.2113	42.5533	48.7731	43.7679	44.9925	42.9771	48.8404	41.2951	41.4835	40.3212	44.0215
A	82	51.9	51.4395	49.003	55.2597	49.5517	52.1478	49.767	55.7653	47.452	47.239	46.7975	50.4423
A	83	54.5	54.5227	52.3929	58.1337	52.3758	55.0426	52.6785	59.2765	50.7318	49.9221	50.2914	53.5368
A	84	51.5	50.1535	48.7695	52.2478	49.0765	49.58	48.6507	54.1421	47.1282	46.5071	45.3917	49.1647
A	85	55	55.3533	53.2794	59.2722	53.0492	55.8628	53.6262	60.4276	51.5688	50.4447	51.5125	54.4397
A	83	43	41.0642	41.3371	43.6141	39.582	41.2639	39.029	44.1753	39.7981	38.6257	38.3345	40.6824
A	87	47	46.2483	45.8329	49.1441	44.3633	46.5041	44.16	50.5828	44.9234	42.502	42.6247	45.6885
A	88	50.1	50.1236	49.3529	53.0669	47.2797	50.7752	46.8546	54.8201	47.5357	45.0329	46.6854	49.1527
A	89	57.5	57.7101	56.0806	60.7296	54.9447	57.5451	54.7097	62.7445	53.9485	53.0429	54.2408	56.5697
A	90	62	63.3833	60.2861	66.127	59.028	63.2075	59.5242	67.8181	58.7997	57.3577	59.1814	61.4713
A	91	48.6	47.3731	46.5087	49.9686	44.7032	47.5065	46.7992	50.0662	45.3993	43.8021	44.1737	46.6301
A	92	55.1	54.9392	54.1306	58.6947	50.834	56.0585	54.0852	59.8774	51.9586	50.6465	51.9396	54.3164
A	93	28	26.9463	25.6519	30.3423	26.0899	27.136	27.0451	29.0606	25.6544	25.6328	24.3729	26.7932
A	94	33.8	33.0989	31.335	37.0797	32.1753	33.402	32.7793	35.9901	30.9046	30.8694	30.6924	32.8327
A	95	39.7	38.3581	38.0649	43.5035	37.3466	39.9066	38.6555	42.3681	37.1049	36.001	36.7391	38.8048
A	96	37.8	36.5864	36.6684	40.644	34.9449	37.3569	36.0677	39.609	34.8779	33.8169	33.5934	36.4166
A	97	41.8	41.2123	40.8795	46.4367	39.3196	42.1447	40.5956	45.5642	39.3539	38.0478	39.5529	41.3107
A	98	49	49.2538	47.5005	53.5091	45.6261	49.4416	48.8065	54.061	46.6421	44.5479	46.0958	48.5484
A	99	22	20.7883	20.9671	25.107	21.3369	21.7416	21.2453	24.8795	20.2287	20.0215	20.1781	21.6494
A	100	30	28.5121	28.4576	33.9942	28.3737	29.2885	29.3926	33.2896	27.7988	27.4612	27.509	29.4077
A	104	38	36.5332	36.2284	41.7364	35.6874	37.7566	37.8591	41.7102	36.0665	34.7378	35.1098	37.3426
A	105	40	39.4564	38.3819	44.4887	37.7546	39.889	40.3516	44.4054	38.1483	37.2204	38.0173	39.8113
A	106	44	44.3756	43.1437	49.186	41.8675	45.0928	45.137	49.6572	42.6023	41.164	42.5816	44.4808
A	107	52.9	53.5203	51.5812	58.4815	50.0865	54.6166	53.4044	58.6993	50.1603	48.72	50.9025	53.0172
A	108	79.8	78.0677	76.7517	81.0422	74.444	79.5752	77.7582	81.7551	75.0917	73.6851	73.8141	77.1985
A	109	82.5	82.8012	79.9042	84.2936	77.1694	83.9122	81.1232	86.0918	78.8952	76.3779	77.8744	80.8443
A	110	84.2	85.7188	82.1986	86.4408	79.4134	86.555	83.2023	88.4889	80.8666	78.1811	80.1576	83.1223
A	111	84.6	86.3501	82.7312	87.4319	79.6561	87.039	84.1019	89.06	81.3904	78.5449	81.2056	83.7511
A	112	87.2	89.7288	85.7817	90.611	82.5227	90.485	86.6099	91.5178	84.0603	81.1476	84.8639	86.7329
A	113	97.4	100.895	95.9301	100.391	92.6825	101.751	96.9905	101.022	94.7374	90.8221	95.0505	97.0271
A	114	39.7	42.3646	39.7361	44.2172	38.1987	42.3025	39.9111	44.6371	38.35	35.2618	37.7772	40.2756
A	115	19.6	22.6769	21.6233	25.2674	19.0737	23.5873	20.2849	25.99	20.0181	17.8834	20.6309	21.7036
A	116	60	63.3539	59.7034	64.7104	57.6562	63.5672	59.4473	66.4348	58.6974	54.4216	57.4807	60.5473
A	117	70.5	73.7395	70.6831	75.3129	68.2539	74.8837	71.0491	78.4566	69.826	64.6299	68.4994	71.5334
A	118	65.4	63.8178	62.5455	64.0972	59.6111	65.3268	61.9926	65.9489	63.5828	59.2746	58.5914	62.4789
A	119	73	73.0624	70.7353	73.0113	67.7577	74.7454	70.9862	76.1393	71.3459	67.635	67.7817	71.32
A	120	75.1	76.2854	73.2967	76.5339	69.9846	78.2576	73.9981	80.3382	74.1114	70.2164	70.8721	74.3894
A	121	61.1	59.1631	57.985	61.3527	56.1231	61.1942	60.2732	63.1669	58.927	55.0092	55.3719	58.8566
A	122	64.2	65.2649	62.4186	66.7995	60.5109	66.0189	64.3437	69.5265	64.4032	59.4853	60.3933	63.9165
A	123	77.8	79.875	76.6961	81.2872	72.7654	81.6409	78.003	84.2929	78.5912	73.186	74.624	78.0962
A	124	103.3	106.272	101.252	104.667	98.5641	108.455	103.991	106.294	101.823	96.2582	101.26	102.884
A	125	104.7	109.22	103.027	107.307	99.8297	110.467	106.017	108.215	103.286	98.3058	103.302	104.898
A	126	37.4	40.9379	39.8739	46.8099	39.8418	45.4884	39.8546	44.0523	40.7659	37.3112	43.4816	41.8417
A	127	23.8	23.9488	24.6228	27.7919	22.4168	25.1868	23.4669	27.9729	23.39	22.3357	24.008	24.5141
A	128	27.3	26.2407	26.9903	31.8069	26.1758	27.9215	26.7749	30.9294	26.9285	25.1063	28.3496	27.7224
A	129	60.7	58.2738	58.7002	61.9269	58.6447	62.0739	59.1666	61.9877	58.5425	55.8584	59.653	59.4828
A	130	62.7	61.7309	60.9955	64.8808	60.4631	63.973	61.7427	64.9	60.9541	57.9977	62.5322	62.017
A	131	39	37.0803	38.8919	47.4672	37.8697	43.6457	38.1335	45.2707	36.8395	37.0668	38.9776	40.1243
A	132	36.8	34.815	34.2553	41.4898	34.4212	40.8601	35.9772	41.7692	36.2797	33.6926	34.2624	36.7822
A	133	39.1	37.5424	37.7308	45.939	37.1019	43.6195	39.3929	47.0538	38.7156	36.5881	37.4174	40.1101
A	134	41.6	40.4766	40.4936	49.7806	39.5431	47.1003	42.0308	50.6771	40.8683	38.7229	40.7941	43.0487
A	135	42.8	40.5871	40.511	48.2645	40.1936	47.6933	41.8323	48.7538	41.3895	39.9014	41.339	43.0465
A	136	14.2	14.1406	13.9215	19.2635	14.1596	17.3359	14.3027	18.843	14.399	13.3343	14.4198	15.412
A	137	26.4	25.5897	26.4559	33.8068	25.4499	31.2477	26.0134	33.7769	26.6101	24.3258	26.4264	27.9703
A	138	46.1	45.1525	44.7228	53.8308	43.8357	52.5008	45.6603	53.941	45.0421	42.7285	45.312	47.2727
A	139	49.9	48.7043	48.4627	58.6902	48.0688	57.2705	49.4912	58.8081	48.8264	46.4253	49.6553	51.4403
A	140	55.3	54.2453	53.8479	64.8808	53.6413	63.973	54.8213	64.9	53.8271	51.5059	55.3689	57.1011
A	141	63.9	63.19	62.5525	64.8808	61.8428	63.973	63.4107	64.9	62.7955	59.2442	64.8664	63.1656
A	142	64.8	65.4252	64.4915	70.5202	63.5388	72.6767	65.1245	69.1073	64.8362	60.4379	67.7096	66.3868
A	143	75.6	76.6315	75.0258	81.538	73.9927	84.6401	75.7174	79.4913	76.0553	70.9322	79.3139	77.3338
A	144	78.1	81.0652	79.9651	86.6022	78.196	90.2148	79.4079	84.399	79.7349	75.2892	84.2674	81.9142
A	145	176.2	172.274	168.303	163.776	168.826	174.834	166.162	164.041	168.81	167.216	165.574	167.982
A	146	49.1	60.0978	56.0565	64.3815	52.5404	59.5667	55.0164	61.7123	56.1197	59.6261	55.4208	58.0538
A	147	220.2	212.134	209.555	198.239	211.085	210.214	206.101	198.18	208.333	214.909	200.749	206.95
A	306	67.9	58.3806	63.2191	59.8138	62.5038	59.3795	59.1468	58.7172	61.3374	62.9729	55.7917	60.1263
A	307	75.2	66.0611	72.3893	67.6348	71.0558	67.3456	68.2656	67.9059	69.0727	71.4024	63.9122	68.5045
A	308	80.6	71.9554	77.981	74.1027	77.2533	73.6365	74.1857	74.1391	74.7401	77.798	70.334	74.6126
A	309	91.5	83.8987	89.9302	84.6829	87.6533	85.1872	86.0489	84.2059	84.9053	88.9131	82.0255	85.7451
A	310	96.7	91.3231	96.5116	91.9763	94.9458	90.918	92.7147	90.6373	92.0154	96.9226	89.8264	92.7791
A	311	119	114.728	120.801	112.721	116.964	115.526	116.778	111.978	114.596	119.389	110.914	115.44
A	312	63.8	64.1509	63.3355	64.87	61.2897	61.9773	62.0834	65.299	62.6406	67.7609	63.3438	63.6751
A	313	102.6	102.089	101.759	98.8265	98.5804	98.7374	99.0755	98.4044	100.358	107.089	100.172	100.509
A	314	219.2	196.322	205.445	181.682	205.703	195.905	197.564	179.12	200.117	208.452	192.213	196.252
A	315	124	108.605	114.443	107.711	118.418	109.705	116.208	103.835	113.154	116.816	111.047	111.994
A	316	156.5	140.772	143.993	138.058	151.111	144.334	144.868	134.18	143.626	149.506	141.89	143.234
A	317	155	136.794	140.646	129.535	147.53	136.077	138.763	128.173	137.573	143.616	134.855	137.356
A	318	50	46.6104	49.6309	54.3434	47.1303	48.8427	47.2055	51.3358	48.4407	50.7643	49.1543	49.3458
A	319	65	57.3658	60.4189	65.0214	61.6417	61.1719	59.438	60.2131	60.8144	63.9172	59.1401	60.9143
A	320	85	77.536	80.36	83.4114	79.1148	80.3598	77.8295	79.1317	79.6057	83.6871	77.6941	79.873
A	321	87	80.4344	83.7057	88.3815	82.0279	84.1214	80.9742	83.8	81.968	87.9016	81.5779	83.4893
A	322	52	47.6755	49.318	54.6255	48.7008	49.7619	48.2083	51.5819	49.1856	49.0212	47.9455	49.6024
A	323	70	64.7289	66.0868	71.5144	66.9717	67.0295	64.7733	68.0002	65.6127	67.6421	65.2343	66.7594
A	324	74	69.4789	71.8317	77.4018	71.4552	72.7075	69.8028	74.5525	69.386	73.1768	70.5577	72.0351
A	325	94	88.7584	90.8621	96.8329	89.7823	92.2588	88.552	91.7803	88.6587	94.8729	88.7283	91.1087
A	326	175	156.377	161.877	153.419	166.956	160.304	158.43	148.632	161.291	168.819	157.515	159.362
A	327	207	186.479	192.792	175.946	195.869	189.142	188.225	173.445	188.704	199.18	183.249	187.303
A	328	230.7	208.702	217.094	195.393	218.487	210.02	212.181	192.822	211.635	222.791	205.716	209.484
A	329	151.9	125.198	131.786	122.666	133.152	123.578	131.199	122.268	132.201	130.24	122.307	127.46
A	330	89.1	77.32	78.1031	81.0062	80.0879	73.8216	78.6527	79.7041	79.1892	80.1014	72.6004	78.0586
A	331	43.7	37.0179	38.5347	41.196	37.5676	36.5322	39.1554	40.969	37.8784	37.0736	35.8165	38.1741
A	332	70.1	58.9362	60.1814	61.6794	60.5187	57.6879	61.8632	62.3299	60.393	59.7607	57.1851	60.0536
A	333	86.3	72.5049	74.2965	75.2298	76.1705	70.301	75.642	76.4093	75.4232	75.067	69.1187	74.0163
A	334	92	78.4928	80.6593	81.5326	81.9396	75.8411	81.7799	82.2645	81.0889	81.255	74.7029	79.9557
A	335	96.9	83.3737	85.2003	86.892	86.7449	81.0211	87.117	87.4656	86.1931	86.6074	79.6551	85.027
A	336	41.5	33.9284	34.0579	36.0243	36.6049	33.0837	34.2124	36.9508	34.1901	35.3364	30.6868	34.5076
A	337	32.9	25.7242	27.4654	29.6112	29.063	26.3067	26.8461	28.352	27.3267	27.9092	23.8277	27.2432
A	338	36.6	29.2908	31.0188	33.2804	32.7074	29.5214	30.424	32.7556	30.6098	31.1241	27.2827	30.8015
A	339	39.8	32.6898	34.0011	36.3446	35.5682	32.2056	33.4234	35.845	33.5927	34.5123	30.6473	33.883
A	340	46.3	38.1873	39.2002	41.9239	41.426	37.3776	39.3411	42.6343	39.1189	40.5141	36.0255	39.5749
A	341	49.2	41.1831	42.6451	45.6471	44.3866	39.9784	42.3258	45.7211	41.9245	43.1458	38.8101	42.5768
A	342	54.3	45.3849	47.4034	51.5177	48.6806	44.734	47.5005	51.0631	46.7558	48.095	44.0175	47.5153
A	343	64	54.1544	55.3514	60.3316	57.4432	53.1954	55.9743	60.3407	56.402	57.0848	52.4006	56.2678
A	344	82.2	69.6914	71.2382	73.8464	72.5375	68.0314	71.5293	74.7183	72.3977	74.5846	66.8281	71.5403
A	345	90.7	78.1266	79.5694	82.4281	81.0431	75.7742	80.4225	83.2108	81.1093	82.6023	74.8923	79.9179
A	346	103.7	90.4712	91.6811	93.6902	92.9256	87.7353	92.8301	94.0477	93.2206	93.7728	86.6988	91.7073
A	347	105.8	94.1803	94.5376	97.3618	95.8335	90.2395	95.8199	97.6671	95.7887	96.9148	89.5638	94.7907
A	348	155.6	134.119	136.608	131.899	139.339	132.016	137.153	132.836	137.51	137.309	129.991	134.878
A	349	159.9	140.18	142.984	138.715	143.534	137.506	143.357	139.364	143.598	144.34	135.373	140.895
A	361	85.5	78.0896	80.8307	81.9858	78.9488	75.3461	79.0462	79.0879	79.7883	80.9028	76.0774	79.0104
A	362	40.3	38.2341	39.2874	43.0999	37.873	37.653	38.0655	41.2679	41.0946	37.1037	38.5001	39.2179
A	366	121.9	104.486	106.586	103.031	108.486	102.825	104.397	103.68	110.465	104.896	100.598	104.945
A	367	139.3	121.714	124.108	119.903	125.854	118.945	121.745	120.056	127.593	122.326	116.5	121.875
A	368	169.3	148.47	150.94	143.943	151.378	144.523	151.558	143.789	152.973	151.294	143.477	148.235
A	369	179.7	159.29	162.048	155.249	163.374	156.05	161.825	155.261	163.865	164.202	153.349	159.451
A	370	60.3	58.8063	58.2896	62.9404	56.3698	51.8891	57.8874	62.1633	60.959	56.7868	54.7445	58.0836
A	371	161.4	137.646	140.643	133.421	144.36	133.593	141.546	132.282	143.42	140.198	133.722	138.083
A	372	170.5	148.48	154.405	146.302	155.145	143.941	153.296	143.935	153.036	153.473	144.295	149.631
A	373	188.3	167.499	170.667	164.19	172.984	164.622	171.852	163.57	172.789	174.725	163.275	168.617
A	376	95.7	86.0977	86.9744	88.2408	87.1072	82.2236	84.1767	84.4095	88.3874	86.2411	79.4723	85.3331
A	377	113	101.638	104.812	105.305	106.123	99.7518	101.23	102.469	104.98	103.668	96.1627	102.614
A	378	133.9	122.419	123.802	123.1	125.275	118.831	120.848	119.528	125.193	125.323	114.735	121.905
A	379	144.6	134.893	134.33	135.594	135.456	130.793	135.734	130.122	137.932	136.994	126.495	133.834
A	380	197.9	179.345	180.479	174.883	183.484	177.069	181.251	173.114	183.438	185.902	173.038	179.2
A	381	209.4	193.702	195.808	189.425	197.945	191.231	192.993	188.917	194.995	203.668	188.558	193.724
A	382	271.5	245.07	246.11	215.346	252.512	239.996	244.307	215.125	243.697	254.339	233.776	239.028
A	383	274.9	249.968	254.18	224.129	259.855	246.95	252.297	223.717	248.91	263.419	241.65	246.508
A	384	324.5	291.665	297.801	256.898	306.55	290.631	291.694	260.765	293.76	308.515	282.857	288.114
B	385	157.2	142.58	147.862	140.737	150.785	145.347	147.014	135.522	143.145	147.057	134.515	143.456
B	386	115.8	104.091	104.373	104.177	104.939	105.328	106.569	97.5082	104.962	110.316	96.2334	103.85
B	387	168	147.576	150.988	145.153	155.338	147.316	149.055	138.215	151.949	155.271	140.561	148.142
B	388	124.4	106.265	109.716	105.157	113.111	104.385	107.829	96.0527	109.748	110.119	100.914	106.33
B	389	137.3	119.942	124.9	120.638	126	119.747	121.56	112.108	125.187	124.806	115.345	121.023
B	390	166.2	145.855	151.134	144.339	154.647	144.378	147.028	134.744	150.561	152.453	139.643	146.478
B	391	181.7	161.581	166.845	159.584	169.504	162.597	165.184	153.505	167.809	171.64	156.58	163.483
B	392	200.1	178.978	186.086	176.162	189.594	180.206	182.081	169.995	183.276	192.322	173.975	181.268
B	393	217.5	195.312	204.466	191.341	208.538	197.034	201.361	187.078	201.062	210.474	189.857	198.652
B	394	222	189.74	198.207	177.155	201.823	185.13	192.907	165.3	191.36	206.224	183.854	189.17
B	395	152	127.756	138.09	130.687	144.268	133.55	134.352	120.82	133.169	142.303	130.338	133.533
B	396	203	172.723	182.518	168.35	189.931	178.442	180.189	162.216	176.62	188.348	175.448	177.479
B	397	193	164.082	164.519	153.033	178.868	163.454	167.15	145.041	167.584	170.269	159.507	163.351
B	398	115	97.9717	102.892	99.2863	102.383	98.5412	100.373	90.9038	103.445	100.746	94.1576	99.0701
B	399	143	123.968	129.825	122.039	129.076	125.787	127.427	113.749	128.131	126.314	119.03	124.535
B	400	167	144.7	152.901	143.768	152.883	145.219	148.028	134.356	149.536	149.644	141.157	146.219
B	401	102	80.5953	87.0079	87.4932	93.5289	84.7787	89.0585	75.4294	86.4238	85.1064	79.8801	84.9302
B	402	107	88.668	94.3741	95.1672	100.742	92.3109	95.1088	84.4428	93.9259	93.7075	87.6072	92.6055
B	403	129	106.888	113.957	112.772	121.197	110.984	114.948	101.785	114.494	113.041	106.513	111.658
B	404	57.9	47.9455	48.6876	55.761	53.2398	50.4088	49.7485	48.172	53.1797	49.9854	47.6743	50.4803
B	405	54.6	45.1485	45.7764	52.356	49.8925	47.8749	46.0686	46.4962	50.3757	46.3103	45.2805	47.558
B	406	59.7	50.6639	51.7296	60.5559	56.1123	53.8547	52.1384	53.7079	56.9324	53.1454	50.9949	53.9835
B	407	53.2	43.7955	45.2043	50.4222	48.8582	46.6533	44.7024	45.0322	49.1044	45.2752	43.3215	46.2369
B	411	43.2	35.5919	36.8173	40.9159	38.5966	37.8934	36.2897	36.6005	39.4094	38.0254	37.0426	37.7183
B	412	55	46.6239	47.8214	53.0996	50.7447	48.986	46.7683	47.5034	50.9481	47.7371	45.938	48.6171
B	413	56.7	48.5335	49.6359	56.3625	53.0201	51.1025	48.6722	50.018	53.3429	49.6907	48.119	50.8497
B	414	58.4	49.9239	51.352	59.2841	54.7503	53.0297	50.8541	52.3703	55.6391	51.593	50.2999	52.9096
B	415	61.1	52.1101	53.6123	62.4156	57.5863	55.9068	53.979	55.6696	58.3493	54.4707	53.0905	55.719
B	416	63	56.5295	58.3714	67.6655	61.1537	60.5367	58.6013	62.088	61.9858	60.4564	57.7745	60.5163
B	417	146	122.757	130.809	127.77	137.499	127.616	130.085	116.268	130.949	129.563	121.62	127.494
B	418	101	84.7885	91.6704	90.1053	94.7868	88.6047	91.2694	81.1199	90.8503	91.1049	85.9333	89.0233
B	419	81.1	65.7937	68.8077	67.2672	71.812	67.89	69.4969	63.1102	71.538	67.0834	62.2425	67.5042
B	420	86.3	71.8604	75.7752	75.955	78.7273	75.0283	76.0898	70.5663	77.8224	73.9165	69.1233	74.4865
B	421	71.2	57.1703	59.6074	59.7537	63.9518	60.1545	59.4975	56.118	62.7644	58.7577	54.9122	59.2687
B	422	77.6	63.6084	66.2766	68.3401	70.5456	67.6595	66.9104	63.9838	70.0816	65.378	61.9909	66.4775
B	423	77.1	57.211	59.9714	58.0701	63.5919	59.0011	58.378	55.1578	61.4725	60.5799	55.2434	58.8677
B	424	69.7	55.3773	58.1996	57.8412	60.9597	58.108	56.9893	54.7613	59.4963	57.6654	53.698	57.3096
B	425	74.4	60.8725	63.921	64.6627	66.9275	63.9225	63.591	61.4602	66.1107	63.1682	59.5236	63.416
B	426	78.1	64.6388	67.2776	69.194	71.4645	68.5509	67.7281	65.638	70.4189	66.949	62.3245	67.4184
B	427	82.9	69.0424	72.2256	74.2739	76.3711	73.5948	73.0154	70.2607	75.507	71.504	67.044	72.2839
B	428	89.7	75.8888	79.5587	80.6763	82.8749	79.9629	79.6163	76.7246	82.1992	77.7984	73.3823	78.8682
B	429	94.4	81.7445	85.5809	86.7209	88.4579	84.7574	84.4902	81.7831	87.0512	83.523	78.4759	84.2585
B	430	72.1	58.7831	63.5276	64.2969	67.0019	63.8477	64.2947	58.9396	64.4683	60.9868	55.693	62.184
B	431	69.1	56.1662	61.2283	60.057	61.6095	59.2819	61.0209	54.6677	60.6057	58.038	53.0538	58.5729
B	432	87.7	72.5726	76.7971	77.4496	80.7939	76.9205	77.9414	70.0433	77.5718	74.4835	68.9592	75.3533
B	433	102	85.2129	90.6753	89.8948	93.4504	90.101	91.4478	82.1777	91.3321	88.0156	80.6515	88.2959
B	434	61.8	47.5859	51.6142	49.9109	54.8264	51.8305	51.5529	47.1161	54.615	51.5344	47.1014	50.7688
B	435	66.8	53.1688	55.9691	55.3408	60.9851	58.2651	56.7145	53.1559	60.2737	57.051	52.297	56.3221
B	436	68.7	53.3799	56.302	54.5134	61.4095	56.2359	56.6843	49.4647	59.672	56.3251	51.4493	55.5436
B	437	73.6	59.2973	62.1005	60.9792	66.3382	62.8089	62.4556	55.7585	65.3284	62.5691	56.7332	61.4369
B	438	76.8	62.4391	65.1856	65.5587	70.0391	66.6062	66.535	60.3406	68.7764	66.4828	59.9225	65.1886
B	439	79	64.9875	67.7071	68.2285	72.5309	69.2061	69.4094	63.0724	71.3495	69.3776	62.705	67.8574
B	440	80.5	67.2328	69.9075	70.3966	74.4666	70.7637	71.3651	65.3057	73.2095	71.3893	64.8982	69.8935
B	441	83.9	70.7425	73.7428	74.4802	77.6669	74.6896	74.6908	69.3653	76.8259	74.5193	67.8018	73.4525
B	442	88	74.9622	78.88	79.3708	81.6718	79.7975	79.1984	74.3922	80.9415	78.6979	71.9501	77.9862
B	443	117	99.6047	103.852	102.032	108.212	103.616	105.291	94.2917	105.007	102.81	94.7251	101.944
B	444	119	102.223	106.37	105.363	110.452	106.315	108.156	97.8762	108.057	105.52	97.6943	104.803
B	445	159	135.016	141.221	135.53	147.36	139.002	141.969	123.348	141.332	141.614	131.455	137.785
B	446	161	137.931	144.46	139.889	150.971	143.295	145.156	128.043	144.433	145.299	135.151	141.463
AB	447	167	146.457	152.826	149.474	158.433	153.077	153.048	138.035	152.4	154.319	142.958	150.103
B	448	222	191.193	198.876	185.24	207.464	193.59	198.433	173.753	197.231	203.747	187.584	193.711
B	449	229	199.04	206.659	192.05	214.751	202.343	206.459	182.232	203.994	213	196.002	201.653
B	450	234	206.701	213.423	197.528	221.363	209.288	212.925	190.485	209.167	221.815	203.634	208.633
B	451	243	216.85	225.151	206.732	231.182	219.124	223.484	201.771	218.847	233.898	212.312	218.935
B	452	264	236.38	247.322	223.901	252.222	240.425	244.59	221.21	240.219	254.275	230.78	239.132
B	453	62	57.6701	65.1475	65.6034	67.8942	63.9705	62.5736	64.2693	61.732	65.9748	60.7025	63.5538
B	454	161.8	141.601	153.005	138.809	157.494	147.632	147.538	135.299	148.494	158.556	139.598	146.803
B	455	169.3	153.557	164.621	150.76	168.257	159.988	156.97	148.148	157.924	169.056	150.904	158.019
B	456	75.3	78.0207	77.0318	78.9732	82.218	81.8037	76.8578	85.129	79.0495	84.7935	71.6785	79.5556
B	457	195.8	178.182	188.945	173.467	192.044	184.171	181.823	173.339	181.86	196.869	174.01	182.471
B	458	226.4	205.714	217.491	198.556	219.724	212.146	211.44	198.789	210.702	227.106	202.331	210.4
B	459	294	264.304	277.13	246.58	282.271	269.262	270.658	245.695	268.242	286.285	259.029	266.946
A	460	361.2	318.755	334.852	286.069	341.878	321.466	324.664	288.431	323.661	340.925	313.08	319.378

## Sheet: 10H
Supplementary File Data Sheet 2.XLSX: Concatenation specific time estimates for Tree AB (Primary Calibrations). Differnet calibration scenarios are shown in different worksheets (0B - 20H). See Methods in the main text for a description of each calibration scenario.
			Concatenations
			1	2	3	4	5	6	7	8	9	10
Tree	NWKNodeNum	trueTimeMillions	TimeEst10H	TimeEst10H	TimeEst10H	TimeEst10H	TimeEst10H	TimeEst10H	TimeEst10H	TimeEst10H	TimeEst10H	TimeEst10H	10HAverage
A	3	52.2	56.7213	55.6745	59.9236	54.0488	55.9375	53.7942	59.9218	51.7145	52.2498	52.7126	55.2699
A	4	34.2	40.0155	38.845	42.562	35.3653	38.075	37.332	43.9969	35.5931	35.0937	37.0435	38.3922
A	5	61.9	68.8296	66.6343	71.7721	64.5065	68.2361	65.2603	73.3327	63.2153	61.9811	64.3222	66.809
A	8	18.8	21.3001	20.0451	24.4054	19.8673	20.4484	19.572	25.2523	20.8572	17.9808	19.479	20.9208
A	9	29.6	33.12	31.5494	38.1194	31.3449	33.2435	32.0349	39.1842	31.4503	28.7617	31.5114	33.032
A	10	44.2	49.424	47.2748	53.7604	46.2854	49.0318	48.0128	54.7959	47.1083	42.9309	46.3662	48.499
A	11	71.1	78.6396	75.0911	79.2049	73.3642	76.0724	74.8704	81.1674	73.0455	70.0544	73.1396	75.4649
A	12	77.5	87.2175	83.6838	87.2378	80.6745	84.8678	82.6356	89.1516	80.4258	77.567	80.8102	83.4272
A	13	86.2	96.1372	91.9301	96.6188	89.6161	94.7602	92.6701	98.0436	90.0472	86.4839	90.3645	92.6672
A	14	89.1	99.6008	95.9165	100.488	92.4802	99.175	96.6772	102	93.7419	89.5178	94.3042	96.3901
A	15	39.6	48.4882	43.1459	49.3853	42.6974	46.2265	45.1787	49.7696	44.546	39.4311	45.0603	45.3929
A	47	91	102.761	97.8954	103.285	95.019	101.89	98.4035	104.479	96.0756	92.5267	97.7044	99.0038
A	48	66.2	68.4115	69.6039	71.459	66.7863	69.8527	68.6958	73.0997	67.9308	65.6819	65.794	68.7316
A	49	74.3	79.7217	78.4983	82.3762	75.9592	81.6115	78.8066	84.4518	78.3541	75.0772	76.5526	79.1409
A	50	80.5	88.7974	85.7384	90.2344	82.5751	89.0423	86.3695	91.7016	84.9788	81.9294	85.4106	86.6778
A	51	42.8	48.9952	45.9352	51.1369	44.3652	48.1956	45.4914	52.0213	44.2112	43.7051	44.4798	46.8537
A	52	26.2	27.1215	27.0755	30.5777	27.687	28.8719	26.4986	30.1716	26.0257	26.5333	26.0257	27.6589
A	53	27.8	29.5374	29.3843	33.967	29.7201	31.0961	29.1516	33.8349	28.2532	28.3756	29.0326	30.2353
A	54	29.4	32.2133	31.7084	36.4685	31.2117	33.2635	30.8234	36.9464	30.2042	30.3742	30.8877	32.4101
A	55	31.6	35.2991	34.2559	39.9786	33.5357	36.2393	34.4751	40.7613	33.3826	32.6464	33.8639	35.4438
A	56	46.3	50.9842	49.6748	56.1349	47.5879	52.5335	49.6991	56.0122	47.9894	46.8468	48.9853	50.6448
A	57	19.3	21.6817	19.9932	23.8352	19.0488	20.2682	19.9424	23.5457	19.9578	20.184	20.1465	20.8603
A	58	23.3	25.8057	23.7138	29.6147	23.3981	24.8805	24.611	29.5302	24.1866	24.5762	24.802	25.5119
A	59	27.3	30.1571	28.3965	34.8558	27.3951	30.0701	28.4848	35.031	28.9012	28.1402	29.2145	30.0646
A	60	24.5	26.4311	25.2207	29.8621	23.2682	26.6454	25.2549	28.3209	23.9667	25.0806	25.4205	25.9471
A	61	19.9	21.7157	20.2609	22.7654	19.5159	21.5001	20.5599	21.8782	20.7817	20.0237	20.2506	20.9252
A	62	21.5	23.9203	22.6105	26.1417	21.1584	23.578	22.438	24.6097	22.805	21.8219	22.4896	23.1573
A	63	13.1	14.0766	13.8848	16.7669	12.8261	13.9576	13.9263	15.233	13.4622	13.6188	14.0218	14.1774
A	64	19.8	21.5507	20.8742	24.9257	19.2856	21.3731	20.5525	22.4205	21.0193	20.2952	20.4764	21.2773
A	65	25	27.5161	25.9186	30.7088	24.0563	27.3358	25.8056	29.029	25.8778	25.2165	26.4855	26.795
A	66	28.2	31.1626	29.7104	34.7948	27.1709	31.0722	29.0424	33.0534	29.5151	28.5084	30.3417	30.4372
A	67	28.9	32.0979	30.6317	35.8922	28.0768	32.1358	30.0846	34.8184	30.2532	29.0457	31.4742	31.4511
A	68	30	33.1825	31.8778	37.3785	29.3778	33.4434	31.2407	36.3219	30.9723	30.3804	32.5755	32.6751
A	69	32.3	35.9364	33.638	41.1786	32.3069	35.7939	34.3044	40.0939	34.0897	32.9876	35.4724	35.5802
A	70	52.9	57.9394	55.0144	62.6312	53.5524	59.3026	56.0252	62.3494	54.4489	54.6244	54.5481	57.0436
A	71	59.1	65.2937	62.2484	70.1495	60.4655	66.915	63.1707	70.5673	61.6855	60.4971	61.7755	64.2768
A	72	63.5	70.6535	67.6059	75.4801	65.4406	71.3464	68.7073	75.8372	66.3622	64.7522	67.0879	69.3273
A	73	67.3	75.4222	72.3383	79.8926	69.4252	76.1979	73.5056	80.8326	71.1506	69.3822	72.3349	74.0482
A	74	44	45.8209	44.5473	49.1573	44.9782	45.188	43.7038	49.5286	43.2199	42.7431	42.7589	45.1646
A	75	48.1	51.206	49.5227	55.6202	49.7881	51.5469	48.603	55.9713	48.2042	48.0358	48.2328	50.6731
A	76	50.6	54.6628	52.9598	59.3388	52.7103	54.9923	52.245	60.2061	50.568	50.5272	51.9232	54.0134
A	77	36.6	38.4808	36.3526	41.1877	38.5211	37.3773	36.2968	40.7766	34.3472	36.247	34.6714	37.4259
A	78	40.7	43.5088	41.0176	46.8228	43.2454	43.1884	41.4667	46.5503	39.6027	40.8681	39.4083	42.5679
A	79	37.5	39.7935	38.1175	41.5842	39.5659	38.595	37.4899	41.6269	36.6617	36.9426	35.261	38.5638
A	80	42.4	46.0271	43.2866	50.1187	45.0613	45.3728	43.4375	49.6597	42.1569	42.4452	42.1323	44.9698
A	81	45.3	49.4666	46.5534	53.8331	47.9129	48.9067	47.0238	53.9223	45.1788	45.3993	45.4104	48.3607
A	82	51.9	56.281	53.6094	60.9927	54.2444	56.6846	54.4531	61.5677	51.9147	51.6981	52.5024	55.3948
A	83	54.5	59.6543	57.3179	64.1649	57.3359	59.8312	57.6388	65.4443	55.503	54.6344	56.3472	58.7872
A	84	51.5	54.8739	53.3539	57.6684	53.7242	53.8933	53.2316	59.7757	51.5605	50.8971	50.8447	53.9823
A	85	55	60.5632	58.2877	65.4215	58.0731	60.7227	58.6757	66.7152	56.4187	55.2064	57.7009	59.7785
A	83	43	44.9292	45.2228	48.1389	43.3305	44.8538	42.704	48.7718	43.541	42.2717	43.1829	44.6947
A	87	47	50.6012	50.1412	54.2427	48.5646	50.5498	48.3181	55.846	49.1483	46.5139	48.0156	50.1941
A	88	50.1	54.8413	53.9921	58.5724	51.7572	55.1925	51.2665	60.5242	52.0063	49.2837	52.5706	54.0007
A	89	57.5	63.1418	61.3522	67.0301	60.1481	62.5514	59.8612	69.2732	59.0222	58.0499	60.8144	62.1244
A	90	62	69.3489	65.953	72.9875	64.6182	68.7064	65.129	74.8747	64.3296	62.7719	66.2467	67.4966
A	91	48.6	51.8318	50.8805	55.1526	48.9368	51.6395	51.2059	55.2757	49.669	47.9368	49.3958	51.1924
A	92	55.1	60.11	59.2189	64.7841	55.6482	60.9355	59.1779	66.1077	56.8451	55.4272	58.0797	59.6334
A	93	28	29.4825	28.0632	33.4902	28.5607	29.4968	29.5917	32.0844	28.0671	28.0524	27.6025	29.4492
A	94	33.8	36.2142	34.2805	40.9266	35.2224	36.3079	35.8659	39.735	33.811	33.7833	34.7594	36.0906
A	95	39.7	41.9683	41.6431	48.0169	40.8835	43.3784	42.2953	46.7765	40.5945	39.3993	41.5676	42.6523
A	96	37.8	40.0299	40.1152	44.8607	38.2543	40.6069	39.4639	43.7303	38.1581	37.009	37.9619	40.019
A	97	41.8	45.0912	44.7223	51.2543	43.0433	45.8113	44.4181	50.3052	43.055	41.6393	44.6963	45.4036
A	98	49	53.8896	51.9656	59.0605	49.9471	53.7429	53.4021	59.6861	51.0286	48.753	52.0304	53.3506
A	99	22	22.7449	22.938	27.7117	23.3576	23.633	23.2458	27.4682	22.1312	21.9115	22.9362	23.8078
A	100	30	31.1957	31.1327	37.521	31.0608	31.8366	32.1603	36.7535	30.4132	30.0534	31.2691	32.3396
A	104	38	39.9717	39.6339	46.0665	39.0672	41.0414	41.4239	46.0502	39.4585	38.0169	39.8883	41.0618
A	105	40	43.17	41.9898	49.1043	41.3301	43.3593	44.1511	49.0258	41.736	40.7338	43.1073	43.7707
A	106	44	48.5522	47.1992	54.2889	45.8325	49.0158	49.3871	54.8241	46.609	45.0496	48.1856	48.8944
A	107	52.9	58.5576	56.4299	64.5488	54.8298	59.3681	58.433	64.807	54.8777	53.3188	57.3425	58.2513
A	108	79.8	85.4155	83.9664	89.45	81.4941	86.4981	85.08	90.2618	82.1538	80.6405	82.6093	84.757
A	109	82.5	90.5944	87.4153	93.0388	84.4777	91.2125	88.7618	95.0497	86.315	83.5876	86.9687	88.7421
A	110	84.2	93.7866	89.9253	95.4088	86.9342	94.0852	91.0367	97.6963	88.4718	85.561	89.4656	91.2371
A	111	84.6	94.4774	90.508	96.5027	87.1998	94.6112	92.021	98.3267	89.0449	85.959	90.6187	91.927
A	112	87.2	98.1741	93.8452	100.012	90.3379	98.357	94.7651	101.04	91.9659	88.8074	94.6443	95.1949
A	113	97.4	110.391	104.948	110.806	101.46	110.603	106.123	111.533	103.647	99.3951	105.859	106.477
A	114	39.7	46.352	43.4713	48.8046	41.8163	45.9827	43.6691	49.2816	41.9566	38.5904	42.524	44.2449
A	115	19.6	24.8113	23.6559	27.8888	20.88	25.6393	22.195	28.6943	21.9008	19.5715	23.2232	23.846
A	116	60	69.3167	65.3156	71.4239	63.1165	69.0974	65.0448	73.3474	64.2177	59.5586	64.7032	66.5142
A	117	70.5	80.6799	77.3274	83.1264	74.7178	81.3985	77.7392	86.6201	76.3928	70.7305	77.1064	78.5839
A	118	65.4	69.8243	68.4248	70.7471	65.2565	71.0101	67.8299	72.811	69.5625	64.8697	65.6933	68.6029
A	119	73	79.939	77.3845	80.586	74.1745	81.2481	77.6703	84.0617	78.0557	74.0193	75.9976	78.3137
A	120	75.1	83.4653	80.1866	84.4741	76.6124	85.0658	80.9658	88.6975	81.0814	76.8444	79.4156	81.6809
A	121	61.1	64.7315	63.4356	67.7179	61.4382	66.518	65.9485	69.7395	64.4688	60.2018	62.1415	64.6341
A	122	64.2	71.4077	68.286	73.7297	66.2415	71.7625	70.4023	76.7608	70.4601	65.1004	67.7768	70.1928
A	123	77.8	87.3928	83.9056	89.7205	79.6565	88.7435	85.3478	93.0637	85.9824	80.0943	83.5001	85.7407
A	124	103.3	116.275	110.77	115.526	107.898	117.89	113.783	117.354	111.4	105.344	112.713	112.895
A	125	104.7	119.5	112.712	118.44	109.284	120.078	115.999	119.475	113	107.585	114.942	115.102
A	126	37.4	44.791	43.6221	51.1765	43.6149	49.35	43.6073	48.1388	44.5998	40.8332	48.9897	45.8723
A	127	23.8	26.2029	26.9374	30.109	24.5397	27.3112	25.6765	30.2961	25.5898	24.4441	26.9151	26.8022
A	128	27.3	28.7105	29.5274	34.4587	28.6547	30.2766	29.2961	33.4981	29.461	27.4762	31.7823	30.3142
A	129	60.7	63.7585	64.2181	67.0898	64.1986	67.3096	64.7377	67.1358	64.0482	61.1311	66.8761	65.0503
A	130	62.7	67.5411	66.7291	70.29	66.1892	69.3688	67.5564	70.29	66.6867	63.4724	69.728	67.7852
A	131	39	40.5703	42.5478	51.4247	41.4561	47.3271	41.7242	49.0305	40.3041	40.5657	49.0859	44.4036
A	132	36.8	38.0918	37.4753	44.9488	37.681	44.3064	39.3649	45.2382	39.6917	36.873	43.3776	40.7049
A	133	39.1	41.0759	41.2775	49.769	40.6156	47.2986	43.1022	50.9617	42.3567	40.0418	47.372	44.3871
A	134	41.6	44.2863	44.3001	53.9309	43.288	51.073	45.9884	54.8859	44.7118	42.3781	51.5832	47.6426
A	135	42.8	44.4071	44.3191	52.2884	44	51.716	45.7712	52.8029	45.282	43.6678	52.1294	47.6384
A	136	14.2	15.4715	15.2301	20.8695	15.5005	18.7981	15.6495	20.4079	15.7532	14.593	18.2982	17.0572
A	137	26.4	27.9982	28.9428	36.6254	27.8601	33.8833	28.4629	36.5821	29.1127	26.622	33.5341	30.9624
A	138	46.1	49.4023	48.9268	58.3188	47.9871	56.929	49.9598	58.4208	49.2781	46.7618	57.1395	52.3124
A	139	49.9	53.2884	53.0182	63.5833	52.6211	62.101	54.1514	63.6921	53.4183	50.8076	62.5923	56.9274
A	140	55.3	59.3509	58.9096	70.29	58.7214	69.3688	59.9833	70.29	58.8893	56.3677	69.728	63.1899
A	141	63.9	69.1374	68.4325	70.29	67.6996	69.3688	69.3815	70.29	68.7012	64.8365	69.728	68.7866
A	142	64.8	71.583	70.5538	76.748	69.5561	78.756	71.2566	75.1679	70.9338	66.1429	77.3945	72.8093
A	143	75.6	83.8441	82.0783	89.0341	81.0001	91.7989	82.847	86.7526	83.208	77.6278	89.6735	84.7864
A	144	78.1	88.6951	87.4819	94.6809	85.6015	97.8733	86.885	92.2282	87.2337	82.3961	94.9421	89.8018
A	145	176.2	188.489	184.124	180.768	184.814	190.044	181.808	181.11	184.687	183	183.21	184.205
A	146	49.1	65.7542	61.3259	71.1891	57.5161	64.7691	60.1968	68.2578	61.3976	65.2545	61.0062	63.6667
A	147	220.2	232.1	229.253	219.2	231.075	228.574	225.507	219.2	227.926	235.195	220.981	226.901
A	306	67.9	63.8754	69.1618	65.4519	68.4232	64.6798	64.7161	64.2755	67.106	68.9172	63.2268	65.9834
A	307	75.2	72.2788	79.194	74.01	77.785	73.357	74.6935	74.3341	75.5688	78.1424	72.4295	75.1793
A	308	80.6	78.7278	85.3112	81.0876	84.5694	80.2094	81.1711	81.1573	81.7691	85.1417	79.5164	81.8661
A	309	91.5	91.7953	98.3837	92.665	95.9544	92.7912	94.1513	92.177	92.8904	97.306	92.455	94.0569
A	310	96.7	99.9185	105.584	100.646	103.938	99.0335	101.445	99.2173	100.669	106.071	100.892	101.741
A	311	119	125.526	132.156	123.346	128.041	125.839	127.774	122.578	125.374	130.658	123.685	126.498
A	312	63.8	70.1887	69.2891	70.9846	67.094	67.5095	67.9292	71.4803	68.5317	74.1571	70.2121	69.7376
A	313	102.6	111.697	111.325	108.142	107.916	107.551	108.405	107.72	109.796	117.198	111.034	110.078
A	314	219.2	214.8	224.757	198.807	225.184	213.392	216.166	196.076	218.937	228.128	210.678	214.693
A	315	124	118.827	125.201	117.863	129.632	119.497	127.15	113.664	123.796	127.843	121.508	122.498
A	316	156.5	154.022	157.528	151.072	165.422	157.218	158.509	146.882	157.133	163.619	155.257	156.666
A	317	155	149.669	153.866	141.745	161.502	148.224	151.829	140.306	150.511	157.173	147.697	150.252
A	318	50	50.9974	54.2963	59.4658	51.5937	53.2025	51.6504	56.1954	52.9964	55.5561	54.0826	54.0037
A	319	65	62.7651	66.0983	71.1503	67.4793	66.6322	65.0348	65.913	66.5338	69.9506	65.0916	66.6649
A	320	85	84.8337	87.9139	91.2738	86.6073	87.5329	85.158	86.6224	87.0924	91.5867	85.5127	87.4134
A	321	87	88.0049	91.5742	96.7123	89.7962	91.6302	88.5988	91.7327	89.6768	96.199	89.757	91.3682
A	322	52	52.1627	53.954	59.7745	53.3129	54.2037	52.7477	56.4647	53.8113	53.6485	53.0105	54.309
A	323	70	70.8211	72.299	78.2553	73.3142	73.0126	70.8724	74.4373	71.7834	74.0272	72.1257	73.0948
A	324	74	76.0183	78.584	84.6977	78.2222	79.1976	76.3755	81.6098	75.9115	80.0843	77.9409	78.8642
A	325	94	97.1124	99.4032	105.96	98.285	100.494	96.8902	100.468	96.9968	103.828	97.5977	99.7036
A	326	175	171.095	177.093	167.88	182.767	174.614	173.348	162.701	176.46	184.755	172.516	174.323
A	327	207	204.03	210.915	192.531	214.419	206.025	205.949	189.864	206.451	217.981	200.621	204.879
A	328	230.7	228.345	237.501	213.811	239.179	228.767	232.16	211.075	231.539	243.822	225.212	229.141
A	329	151.9	136.981	144.174	135.496	145.762	136.486	143.553	135.113	144.634	142.534	137.884	140.262
A	330	89.1	84.5974	85.4448	89.4791	87.6725	81.5321	86.0587	88.0774	86.6366	87.6625	82.0956	85.9257
A	331	43.7	40.502	42.157	45.5049	41.1254	40.3479	42.8423	45.273	41.4407	40.5731	40.6081	42.0374
A	332	70.1	64.4832	65.8385	68.1308	66.25	63.7133	67.6883	68.878	66.0728	65.4017	64.8355	66.1292
A	333	86.3	79.3291	81.2804	83.0986	83.3841	77.6438	82.7645	84.4365	82.5165	82.1529	78.3465	81.4953
A	334	92	85.8806	88.2413	90.0606	89.6995	83.7625	89.4803	90.9068	88.715	88.925	84.635	88.0307
A	335	96.9	91.2208	93.2092	95.9806	94.96	89.4836	95.32	96.6543	94.2993	94.7826	90.2193	93.613
A	336	41.5	37.1217	37.2594	39.7923	40.0715	36.5392	37.4339	40.8327	37.4056	38.6719	35.4676	38.0596
A	337	32.9	28.1453	30.0472	32.7084	31.8154	29.0544	29.3739	31.3305	29.8967	30.5437	27.6365	30.0552
A	338	36.6	32.0477	33.9346	36.7614	35.8049	32.6048	33.2887	36.1967	33.4886	34.0621	31.6437	33.9833
A	339	39.8	35.7665	37.1972	40.1461	38.9367	35.5694	36.5705	39.6107	36.752	37.77	35.5105	37.383
A	340	46.3	41.7815	42.8851	46.309	45.3492	41.2816	43.0454	47.1133	42.7979	44.3384	41.638	43.6539
A	341	49.2	45.0592	46.6538	50.4217	48.5902	44.154	46.3113	50.5243	45.8673	47.2185	44.8335	46.9634
A	342	54.3	49.6566	51.8594	56.9063	53.2908	49.4064	51.9732	56.4276	51.153	52.6349	50.6665	52.3975
A	343	64	59.2514	60.5545	66.642	62.8832	58.7515	61.2449	66.6798	61.7064	62.4732	59.9462	62.0133
A	344	82.2	76.2507	77.9347	81.5705	79.4071	75.1371	78.2646	82.5678	79.2065	81.625	75.8817	78.7846
A	345	90.7	85.4799	87.049	91.0498	88.7182	83.6887	87.9951	91.9525	88.7373	90.3995	84.8797	87.995
A	346	103.7	98.9864	100.299	103.49	101.726	96.899	101.571	103.928	101.988	102.624	98.078	100.959
A	347	105.8	103.045	103.424	107.545	104.909	99.6647	104.842	107.928	104.797	106.063	101.278	104.35
A	348	155.6	146.743	149.449	145.695	152.535	145.805	150.068	146.791	150.443	150.27	146.708	148.451
A	349	159.9	153.374	156.424	153.224	157.127	151.869	156.856	154.005	157.103	157.964	152.614	155.056
A	361	85.5	85.4394	88.4289	90.5612	86.4255	83.2158	86.4892	87.3964	87.2921	88.5396	85.7183	86.9506
A	362	40.3	41.8327	42.9804	47.6081	41.4597	41.5857	41.6497	45.6034	44.9595	40.6061	43.895	43.218
A	366	121.9	114.32	116.605	113.808	118.76	113.564	114.227	114.572	120.854	114.797	114.694	115.62
A	367	139.3	133.169	135.775	132.445	137.773	131.368	133.209	132.669	139.593	133.873	132.218	134.209
A	368	169.3	162.444	165.129	158.999	165.714	159.618	165.829	158.895	167.36	165.575	161.659	163.122
A	369	179.7	174.282	177.281	171.488	178.846	172.349	177.062	171.572	179.276	179.702	172.606	175.446
A	370	60.3	64.3412	63.7688	69.5238	61.7082	57.3088	63.3381	68.6939	66.692	62.1471	61.7729	63.9295
A	371	161.4	150.602	153.864	147.377	158.031	147.546	154.874	146.179	156.908	153.432	150.89	151.97
A	372	170.5	162.455	168.919	161.604	169.838	158.975	167.73	159.056	167.429	167.96	162.767	164.673
A	373	188.3	183.264	186.71	181.364	189.366	181.817	188.033	180.754	189.04	191.218	183.63	185.52
A	376	95.7	94.2013	95.15	97.4704	95.3566	90.8116	92.1028	93.2772	96.6999	94.3818	90.0295	93.9481
A	377	113	111.204	114.665	116.32	116.173	110.171	110.762	113.234	114.852	113.454	108.937	112.977
A	378	133.9	133.941	135.44	135.976	137.139	131.243	132.227	132.085	136.967	137.153	130.207	134.238
A	379	144.6	147.589	146.957	149.776	148.284	144.454	148.515	143.792	150.904	149.925	143.236	147.343
A	380	197.9	196.225	197.444	193.175	200.861	195.563	198.318	191.3	200.69	203.45	194.416	197.144
A	381	209.4	211.933	214.214	209.238	216.691	211.205	211.165	208.763	213.334	222.893	211.522	213.096
A	382	271.5	268.136	269.245	235.635	276.425	261.527	267.311	235.485	266.616	278.347	255.564	261.429
A	383	274.9	273.495	278.073	245.255	284.464	268.994	276.054	244.895	272.319	288.284	264.214	269.605
A	384	324.5	319.116	325.795	281.362	335.581	316.177	319.161	285.727	321.387	337.637	308.181	315.012
B	385	157.2	156	161.761	154.204	165.064	158.076	160.857	148.551	156.607	160.938	146.497	156.856
B	386	115.8	113.888	114.184	114.146	114.877	114.552	116.603	106.882	114.833	120.729	104.967	113.566
B	387	168	161.466	165.182	159.043	170.049	160.217	163.09	151.502	166.24	169.928	153.317	162.003
B	388	124.4	116.267	120.029	115.219	123.823	113.526	117.982	105.287	120.069	120.514	109.894	116.261
B	389	137.3	131.231	136.641	132.182	137.933	130.234	133.006	122.885	136.961	136.587	125.609	132.327
B	390	166.2	159.583	165.341	158.151	169.292	157.022	160.872	147.698	164.721	166.844	152.278	160.18
B	391	181.7	176.789	182.528	174.855	185.557	176.837	180.738	168.262	183.59	187.842	170.645	178.764
B	392	200.1	195.824	203.579	193.019	207.549	195.988	199.226	186.338	200.513	210.476	189.485	198.2
B	393	217.5	213.695	223.686	209.65	228.287	214.29	220.321	205.062	219.971	230.341	206.769	217.207
B	394	222	207.599	216.838	194.107	220.936	201.343	211.071	181.191	209.357	225.691	200.281	206.841
B	395	152	139.78	151.071	143.192	157.931	145.246	147.003	132.435	145.693	155.736	142.074	146.016
B	396	203	188.98	199.675	184.459	207.919	194.07	197.156	177.811	193.231	206.126	191.247	194.067
B	397	193	179.526	179.984	167.676	195.808	177.769	182.889	158.984	183.345	186.342	173.911	178.623
B	398	115	107.193	112.564	108.787	112.079	107.171	109.825	99.6429	113.174	110.256	103.734	108.443
B	399	143	135.636	142.029	133.717	141.3	136.803	139.426	124.685	140.182	138.237	131.136	136.315
B	400	167	158.319	167.274	157.525	167.362	157.936	161.967	147.272	163.599	163.77	155.288	160.031
B	401	102	88.1809	95.1867	95.8654	102.386	92.2034	97.4443	82.6808	94.5517	93.1399	88.8186	93.0458
B	402	107	97.0135	103.245	104.274	110.283	100.395	104.064	92.5607	102.759	102.553	97.4104	101.456
B	403	129	116.949	124.669	123.563	132.674	120.704	125.771	111.57	125.262	123.711	118.193	122.307
B	404	57.9	52.4582	53.2643	61.0967	58.2817	54.8235	54.4329	52.8031	58.1811	54.7037	53.9115	55.3957
B	405	54.6	49.3979	50.0794	57.366	54.6175	52.0677	50.4065	50.9662	55.1134	50.6817	51.2045	52.1901
B	406	59.7	55.4324	56.5922	66.3505	61.4263	58.5712	57.0478	58.8712	62.2867	58.162	57.6665	59.2407
B	407	53.2	47.9175	49.4536	55.2471	53.4853	50.7391	48.9116	49.3614	53.7224	49.5489	48.9824	50.7369
B	411	43.2	38.9418	40.2782	44.8311	42.2518	41.212	39.7067	40.1191	43.1157	41.6147	41.8858	41.3957
B	412	55	51.0122	52.3167	58.1807	55.5504	53.2761	51.172	52.0702	55.7396	52.2432	51.9443	53.3505
B	413	56.7	53.1014	54.3017	61.7558	58.0413	55.578	53.2552	54.8265	58.3596	54.3812	54.4068	55.8007
B	414	58.4	54.6227	56.1791	64.957	59.9354	57.674	55.6425	57.4049	60.8718	56.4631	56.8709	58.0621
B	415	61.1	57.0147	58.6519	68.3881	63.0399	60.803	59.0617	61.0214	63.8368	59.6124	60.0363	61.1466
B	416	63	61.85	63.8584	74.1405	66.9452	65.8383	64.1193	68.0569	67.8153	66.1631	65.3413	66.4128
B	417	146	134.311	143.105	139.996	150.521	138.793	142.333	127.446	143.264	141.793	134.636	139.62
B	418	101	92.7687	100.287	98.7275	103.763	96.3645	99.8634	88.9184	99.3945	99.7047	94.9715	97.4764
B	419	81.1	71.9862	75.2757	73.704	78.6128	73.8357	76.0408	69.1773	78.2659	73.4157	69.437	73.9751
B	420	86.3	78.6239	82.8982	83.2231	86.1831	81.5992	83.2545	77.3502	85.1413	80.8938	77.1131	81.628
B	421	71.2	62.5512	65.2105	65.4715	70.0082	65.4227	65.0998	61.513	68.6672	64.304	61.321	64.9569
B	422	77.6	69.5952	72.5067	74.8796	77.2265	73.585	73.2107	70.1349	76.6726	71.5493	69.2258	72.8586
B	423	77.1	62.5957	65.6088	63.6268	69.6143	64.1683	63.8749	60.4604	67.2538	66.2983	61.7119	64.5213
B	424	69.7	60.5894	63.6704	63.376	66.7328	63.197	62.3554	60.0258	65.0917	63.1087	59.9856	62.8133
B	425	74.4	66.6018	69.9296	70.8503	73.2657	69.5207	69.5787	67.3688	72.3281	69.1309	66.4933	69.5068
B	426	78.1	70.7226	73.6018	75.8152	78.2324	74.5544	74.1054	71.9482	77.0416	73.2686	69.6221	73.8912
B	427	82.9	75.5406	79.0149	81.3811	83.6037	80.0401	79.8906	77.0152	82.6082	78.2536	74.836	79.2184
B	428	89.7	83.0314	87.0372	88.3962	90.7234	86.9658	87.113	84.1006	89.9298	85.1421	81.8557	86.4295
B	429	94.4	89.4383	93.6256	95.0192	96.8352	92.1803	92.4458	89.6453	95.2381	91.4071	87.5123	92.3347
B	430	72.1	64.3158	69.4993	70.4495	73.3472	69.4393	70.3487	64.6058	70.5313	66.7436	61.8443	68.1125
B	431	69.1	61.4526	66.9838	65.8038	67.4441	64.4737	66.7666	59.9232	66.3055	63.5165	59.0099	64.168
B	432	87.7	79.4031	84.0161	84.8607	88.4454	83.657	85.2804	76.7769	84.8672	81.5143	76.701	82.5522
B	433	102	93.2332	99.1989	98.4968	102.3	97.9918	100.059	90.0779	99.9216	96.3237	89.5594	96.7162
B	434	61.8	52.0646	56.466	54.6869	60.0187	56.3698	56.4071	51.6456	59.7513	56.3989	52.5516	55.6361
B	435	66.8	58.173	61.2302	60.6363	66.7606	63.3679	62.0548	58.266	65.9423	62.4363	58.3485	61.7216
B	436	68.7	58.404	61.5944	59.7298	67.2252	61.1609	62.0218	54.22	65.284	61.6419	57.3393	60.8621
B	437	73.6	64.8783	67.938	66.8143	72.6206	68.3096	68.3364	61.1189	71.4724	68.4753	63.2281	67.3192
B	438	76.8	68.3159	71.3131	71.832	76.672	72.4395	72.7999	66.1415	75.2446	72.7583	66.8356	71.4352
B	439	79	71.1041	74.0716	74.7573	79.3999	75.2671	75.9451	69.136	78.0597	75.9264	69.9575	74.3625
B	440	80.5	73.5608	76.4789	77.1328	81.5188	76.9611	78.0849	71.5839	80.0947	78.128	72.3852	76.5929
B	441	83.9	77.4008	80.6746	81.6072	85.0222	81.2308	81.7238	76.0338	84.0511	81.5535	75.5704	80.4868
B	442	88	82.0176	86.2948	86.9657	89.4064	86.786	86.6558	81.5439	88.5538	86.1265	80.1576	85.4508
B	443	117	108.979	113.614	111.795	118.46	112.69	115.206	103.356	114.883	112.515	105.112	111.661
B	444	119	111.844	116.369	115.446	120.912	115.626	118.34	107.286	118.219	115.481	108.379	114.79
B	445	159	147.724	154.495	148.499	161.316	151.175	155.337	135.206	154.624	154.982	145.281	150.864
B	446	161	150.913	158.039	153.275	165.268	155.844	158.824	140.352	158.017	159.015	149.344	154.889
AB	447	167	160.241	167.192	163.777	173.437	166.483	167.459	151.305	166.733	168.886	157.876	164.339
B	448	222	209.188	217.57	202.966	227.112	210.544	217.118	190.456	215.78	222.98	204.789	211.85
B	449	229	217.773	226.085	210.427	235.089	220.064	225.9	199.751	223.179	233.106	213.701	220.508
B	450	234	226.155	233.485	216.43	242.326	227.617	232.974	208.798	228.838	242.753	221.901	228.128
B	451	243	237.26	246.315	226.514	253.076	238.314	244.527	221.169	239.429	255.977	231.281	239.386
B	452	264	258.628	270.57	245.326	276.108	261.481	267.621	242.476	262.811	278.277	251.322	261.462
B	453	62	63.098	71.2714	71.881	74.324	69.5729	68.4656	70.4478	67.5377	72.2025	66.7919	69.5593
B	454	161.8	154.928	167.388	152.092	172.41	160.561	161.43	148.306	162.46	173.523	153.602	160.67
B	455	169.3	168.01	180.096	165.186	184.191	174	171.751	162.39	172.776	185.014	165.7	172.911
B	456	75.3	85.364	84.2728	86.5301	90.0043	88.9679	84.0948	93.3129	86.4838	92.7975	78.4843	87.0313
B	457	195.8	194.952	206.706	190.066	210.231	200.3	198.944	190.003	198.963	215.452	190.532	199.615
B	458	226.4	225.076	237.935	217.555	240.532	230.726	231.35	217.9	230.518	248.544	221.254	230.139
B	459	294	289.18	303.181	270.175	309.003	292.844	296.143	269.315	293.47	313.309	282.027	291.865
A	460	361.2	348.756	366.328	313.443	374.255	349.619	355.235	316.159	354.1	373.106	340.368	349.137

## Sheet: 20L
Supplementary File Data Sheet 2.XLSX: Concatenation specific time estimates for Tree AB (Primary Calibrations). Differnet calibration scenarios are shown in different worksheets (0B - 20H). See Methods in the main text for a description of each calibration scenario.
			Concatenations
			1	2	3	4	5	6	7	8	9	10
Tree	NWKNodeNum	trueTimeMillions	TimeEst20L	TimeEst20L	TimeEst20L	TimeEst20L	TimeEst20L	TimeEst20L	TimeEst20L	TimeEst20L	TimeEst20L	TimeEst20L	20LAverage
A	3	52.2	49.0398	48.1696	50.7523	46.7615	47.6432	46.4976	50.4918	44.731	45.1684	44.54	47.3795
A	4	34.2	34.5964	33.6087	36.0479	30.597	32.4293	32.2683	37.073	30.7866	30.3374	31.3003	32.9045
A	5	61.9	59.5083	57.652	60.7874	55.8092	58.1182	56.4084	61.7921	54.6787	53.5807	54.3497	57.2685
A	8	18.8	18.4156	17.343	20.4078	17.1887	17.1426	16.9173	20.9219	18.0407	15.5438	16.3527	17.8274
A	9	29.6	28.6347	27.2965	31.8755	27.1188	27.8692	27.6897	32.4647	27.2033	24.8636	26.454	28.147
A	10	44.2	42.7307	40.9021	45.1823	40.0448	41.3644	41.5003	45.7615	40.7468	37.1125	39.0351	41.438
A	11	71.1	67.9897	64.9688	66.981	63.4727	64.7611	64.715	68.2702	63.1814	60.5599	61.7022	64.6602
A	12	77.5	75.406	72.4032	73.8861	69.7973	72.2838	71.4269	75.1215	69.5651	67.0544	68.2814	71.5226
A	13	86.2	83.1178	79.5379	81.8904	77.5333	80.7272	80.1004	82.6827	77.8872	74.7627	76.4151	79.4655
A	14	89.1	86.1123	82.987	85.2234	80.0112	84.5309	83.564	86.0541	81.083	77.3855	79.8196	82.6771
A	15	39.6	41.9216	37.3298	41.907	36.9406	39.3978	39.0507	41.9982	38.5305	34.087	38.175	38.9338
A	47	91	88.8442	84.699	87.6443	82.2077	86.8381	85.0561	88.1645	83.1015	79.9865	82.775	84.9317
A	48	66.2	59.1468	60.2213	60.4898	57.7817	59.3995	59.3779	61.5793	58.7574	56.7801	55.5227	58.9056
A	49	74.3	68.9253	67.9167	69.7312	65.7178	69.3986	68.1173	71.1423	67.7732	64.9019	64.6017	67.8226
A	50	80.5	76.772	74.1809	76.4418	71.4416	75.6629	74.6544	77.2129	73.5033	70.8255	72.2343	74.2929
A	51	42.8	42.36	39.7431	43.2537	38.3835	40.8475	39.3209	43.6461	38.2409	37.7817	37.4783	40.1056
A	52	26.2	23.4485	23.4257	25.5277	23.954	24.1623	22.9043	24.7515	22.5112	22.9372	21.6304	23.5253
A	53	27.8	25.5373	25.4233	28.3572	25.713	26.0236	25.1975	27.7567	24.4378	24.5299	24.1295	25.7106
A	54	29.4	27.8508	27.4341	30.463	27.0035	27.8481	26.6425	30.3659	26.1254	26.2576	25.6818	27.5673
A	55	31.6	30.5187	29.6382	33.428	29.0141	30.386	29.7989	33.5603	28.8746	28.2218	28.1849	30.1626
A	56	46.3	44.0796	42.9787	47.1494	41.1717	44.237	42.9579	46.5524	41.5089	40.4976	40.9274	43.2061
A	57	19.3	18.7454	17.2981	19.8495	16.4805	17.0339	17.2374	19.4576	17.2627	17.4485	16.7269	17.7541
A	58	23.3	22.3109	20.5172	24.6625	20.2433	20.9102	21.2728	24.4031	20.9204	21.2453	20.5922	21.7078
A	59	27.3	26.073	24.5687	29.0984	23.7015	25.3205	24.6211	29.01	24.9984	24.3264	24.3123	25.603
A	60	24.5	22.8516	21.821	24.9874	20.131	22.4439	21.8294	23.4801	20.7302	21.6814	21.1782	22.1134
A	61	19.9	18.7748	17.5297	18.9957	16.8846	18.1462	17.7712	17.9931	17.9753	17.3099	16.8064	17.8187
A	62	21.5	20.6809	19.5626	21.8128	18.3057	19.9	19.3945	20.2396	19.7254	18.8643	18.6646	19.7151
A	63	13.1	12.1703	12.0131	13.9756	11.0968	11.7754	12.0373	12.5211	11.6443	11.773	11.68	12.0687
A	64	19.8	18.6322	18.0603	20.7761	16.6854	18.0316	17.7647	18.4291	18.1808	17.5446	17.0567	18.1161
A	65	25	23.7897	22.4248	25.6431	20.8128	23.0313	22.3053	23.9527	22.3833	21.7989	22.0254	22.8167
A	66	28.2	26.9424	25.7055	29.0758	23.5075	26.1547	25.1031	27.3251	25.5294	24.6447	25.2411	25.9229
A	67	28.9	27.751	26.5025	30.0044	24.2913	27.0505	26.004	28.832	26.1678	25.1091	26.1991	26.7912
A	68	30	28.6888	27.5806	31.2768	25.4168	28.1699	27.0032	30.1135	26.7898	26.2629	27.1391	27.8441
A	69	32.3	31.0697	29.1036	34.4932	27.951	30.1658	29.6514	33.2844	29.4862	28.5168	29.5819	30.3304
A	70	52.9	50.0929	47.5985	52.724	46.3321	50.0971	48.426	52.0333	47.0961	47.2212	45.6562	48.7277
A	71	59.1	56.4512	53.8573	59.2367	52.313	56.6492	54.6023	59.0936	53.3555	52.2979	51.9345	54.9791
A	72	63.5	61.0852	58.4926	63.8442	56.6173	60.4687	59.3879	63.6278	57.4006	55.9763	56.5277	59.3428
A	73	67.3	65.2081	62.5871	67.6171	60.0648	64.6152	63.5353	67.872	61.5424	59.9788	61.0062	63.4027
A	74	44	39.6156	38.5423	41.4534	38.9139	38.3101	37.7758	41.4639	37.3834	36.9501	36.0499	38.6458
A	75	48.1	44.2714	42.847	46.9034	43.0753	43.7011	42.0105	46.8576	41.6947	41.5255	40.6649	43.3551
A	76	50.6	47.26	45.8208	50.0389	45.6035	46.6112	45.1585	50.4573	43.7393	43.6793	43.7577	46.2126
A	77	36.6	33.2695	31.4522	34.7531	33.3274	31.579	31.3736	34.0726	29.709	31.3345	29.059	31.993
A	78	40.7	37.6166	35.4884	39.5079	37.4147	36.4886	35.8422	38.8971	34.2547	35.3293	33.0291	36.3869
A	79	37.5	34.4044	32.9792	35.0816	34.2313	32.6046	32.4048	34.8083	31.7109	31.9358	29.5648	32.9726
A	80	42.4	39.7939	37.4516	42.2816	38.9858	38.3305	37.5457	41.5253	36.464	36.6926	35.326	38.4397
A	81	45.3	42.7676	40.278	45.4113	41.4529	41.3131	40.6455	45.109	39.0778	39.2463	38.0823	41.3384
A	82	51.9	48.6591	46.3828	51.4935	46.9307	48.0203	47.0671	51.5707	44.9041	44.6914	44.199	47.3919
A	83	54.5	51.5756	49.5915	54.1982	49.6054	50.7315	49.8207	54.885	48.0078	47.2298	47.4989	50.3144
A	84	51.5	47.4426	46.1618	48.7248	46.4806	45.7035	46.0113	50.1441	44.5977	43.999	42.8712	46.2137
A	85	55	52.3613	50.4305	55.2755	50.2432	51.4951	50.717	55.9655	48.7999	47.7243	48.6522	51.1664
A	83	43	38.8446	39.1268	40.5424	37.4884	37.9508	36.9116	40.7476	37.6612	36.5426	36.2059	38.2022
A	87	47	43.7484	43.3821	45.6829	42.0167	42.7703	41.7643	46.6578	42.5113	40.2099	40.2578	42.9002
A	88	50.1	47.4144	46.7139	49.3316	44.7789	46.7316	44.3127	50.5844	44.9834	42.6043	44.0931	46.1548
A	89	57.5	54.5908	53.0819	56.5957	52.0385	53.0028	51.7416	58.0291	51.0518	50.1824	51.229	53.1544
A	90	62	59.9573	57.0625	61.7145	55.9059	58.2994	56.2949	62.856	55.6425	54.2644	55.8952	57.7893
A	91	48.6	44.8125	44.0218	46.5702	42.3387	43.9972	44.2603	46.5541	42.9616	41.4399	41.7209	43.8677
A	92	55.1	51.9696	51.2362	54.7029	48.1452	51.9174	51.1511	55.677	49.1688	47.9152	49.0556	51.0939
A	93	28	25.4898	24.2803	27.996	24.7099	24.95	25.5779	26.7417	24.2769	24.2505	23.0196	25.1293
A	94	33.8	31.3099	29.6595	34.2124	30.4735	30.7112	31.001	33.1183	29.2452	29.2046	28.9882	30.7924
A	95	39.7	36.2847	36.0296	40.193	35.3712	36.6634	36.5584	39.0703	35.1126	34.0595	34.6991	36.4042
A	96	37.8	34.6088	34.7077	37.6071	33.0966	34.3322	34.111	36.5673	33.0052	31.9932	31.7281	34.1757
A	97	41.8	38.9847	38.6937	42.9669	37.2398	38.7323	38.3932	42.0652	37.2408	35.9959	37.3567	38.7669
A	98	49	46.5915	44.9606	49.5827	43.2128	45.4578	46.1587	49.9681	44.1377	42.1455	43.5362	45.5752
A	99	22	19.6647	19.846	23.0111	20.2083	19.993	20.0928	22.8114	19.1426	18.9418	19.0577	20.2769
A	100	30	26.971	26.936	31.1564	26.8729	26.933	27.7981	30.5226	26.3062	25.9803	25.9815	27.5458
A	104	38	34.5585	34.2912	38.4095	33.7998	34.6717	35.8052	38.3493	34.13	32.8644	33.1603	35.004
A	105	40	37.3237	36.3296	40.9982	35.7576	36.6343	38.1624	40.8698	36.1	35.2131	35.9063	37.3295
A	106	44	41.977	40.8367	45.409	39.653	41.4414	42.6882	45.8031	40.3149	38.944	40.2172	41.7285
A	107	52.9	50.6274	48.8231	54.2865	47.4372	50.2755	50.5071	54.3061	47.467	46.0925	48.0761	49.7899
A	108	79.8	73.848	72.6477	75.7302	70.5064	73.4688	73.5398	75.9283	71.0597	69.7113	69.7155	72.6156
A	109	82.5	78.3256	75.6317	78.8464	73.0877	77.5681	76.7222	80.0655	74.659	72.2589	73.5503	76.0715
A	110	84.2	81.0855	77.8034	80.8879	75.213	80.0337	78.6885	82.3239	76.5245	73.9649	75.7067	78.2232
A	111	84.6	81.6827	78.3075	81.8267	75.4428	80.4847	79.5393	82.8618	77.0203	74.309	76.6966	78.8171
A	112	87.2	84.8788	81.1949	84.8334	78.1578	83.7046	81.9112	85.1819	79.5468	76.7713	80.1517	81.6332
A	113	97.4	95.4413	90.8006	94.0908	87.7802	94.2538	91.7287	94.1445	89.6506	85.9241	89.7726	91.3587
A	114	39.7	40.0747	37.6114	41.102	36.1783	39.0483	37.7459	41.4042	36.2908	33.3602	35.6796	37.8495
A	115	19.6	21.4512	20.4671	23.4872	18.0648	21.7728	19.1844	24.1076	18.9433	16.919	19.4853	20.3883
A	116	60	59.9294	56.511	60.1514	54.6066	58.6772	56.2222	61.6232	55.5457	51.4866	54.289	56.9042
A	117	70.5	69.7537	66.9036	70.0069	64.6437	69.1232	67.1947	72.7743	66.0767	61.1444	64.6958	67.2317
A	118	65.4	60.3683	59.2011	59.8637	56.4581	60.3941	58.6295	61.4433	60.1688	56.0779	55.338	58.7943
A	119	73	69.1132	66.953	68.189	64.1737	69.1016	67.1351	70.9375	67.5151	63.9875	64.018	67.1124
A	120	75.1	72.162	69.3775	71.5049	66.2829	72.3351	69.9836	74.8666	70.1321	66.4297	66.9368	70.0011
A	121	61.1	55.9652	54.8845	57.2727	53.1546	56.6727	57.0033	58.744	55.763	52.0426	52.2973	55.38
A	122	64.2	61.7372	59.0811	62.3573	57.3103	61.141	60.853	64.6582	60.9451	56.2773	57.0398	60.14
A	123	77.8	75.5575	72.5951	76.0139	68.9166	75.5218	73.7713	78.5395	74.3713	69.2391	70.4804	73.5007
A	124	103.3	100.528	95.8382	98.1224	93.3507	100.49	98.3493	99.0964	96.3562	91.0671	95.6373	96.8836
A	125	104.7	103.317	97.5184	100.635	94.5494	102.367	100.265	100.903	97.7403	93.0042	97.5659	98.7864
A	126	37.4	38.7252	37.7419	44.6569	37.7344	40.7909	37.6924	42.2886	38.577	35.299	41.0672	39.4573
A	127	23.8	22.6543	23.3062	26.3014	21.2311	23.7702	22.1938	26.8714	22.1341	21.1312	22.675	23.2269
A	128	27.3	24.8224	25.5471	30.1011	24.7912	26.3511	25.3224	29.7114	25.4826	23.7524	26.7754	26.2657
A	129	60.7	55.124	55.5615	58.6056	55.5428	58.5826	55.9567	59.5467	55.3991	52.846	56.3407	56.3506
A	130	62.7	58.3943	57.734	61.6866	57.265	60.7144	58.3931	62.5486	57.6813	54.87	59.0599	58.8347
A	131	39	35.076	36.8123	40.543	35.8667	36.1438	36.0647	39.4294	34.8614	35.0678	36.8133	36.6678
A	132	36.8	32.9332	32.4236	35.3454	32.6005	33.8204	34.0254	36.2685	34.3317	31.8756	32.3599	33.5984
A	133	39.1	35.5131	35.7133	39.1358	35.1395	36.1044	37.2558	40.8571	36.6368	34.6149	35.3398	36.631
A	134	41.6	38.2888	38.3284	42.4203	37.4515	38.9699	39.7506	44.0368	38.6739	36.6346	38.5289	39.3084
A	135	42.8	38.3932	38.3449	41.1818	38.0676	39.4697	39.5629	42.4223	39.1671	37.7495	39.0436	39.3403
A	136	14.2	13.3763	13.1771	16.4169	13.4106	14.2693	13.5268	16.3214	13.6258	12.6152	13.6191	14.0359
A	137	26.4	24.2065	25.0413	28.8112	24.1038	25.7203	24.6022	29.2569	25.1813	23.014	24.959	25.4896
A	138	46.1	42.712	42.3315	45.9313	41.5171	43.4483	43.1832	46.9358	42.6236	40.4242	42.796	43.1903
A	139	49.9	46.0718	45.8714	50.0818	45.5263	47.4112	46.8063	51.1869	46.2047	43.9216	46.8981	46.998
A	140	55.3	51.3132	50.9686	55.4163	50.8041	52.9771	51.8472	56.5259	50.9369	48.7282	52.2944	52.1812
A	141	63.9	59.7744	59.2078	63.9735	58.5718	62.2956	59.9707	64.3333	59.4238	56.0492	61.2646	60.4865
A	142	64.8	61.8889	61.0431	67.0651	60.178	64.2366	61.5914	66.7531	61.3549	57.1785	63.9499	62.524
A	143	75.6	72.4894	71.0141	77.7615	70.079	75.6164	71.6096	76.4752	71.9716	67.1069	74.9099	72.9034
A	144	78.1	76.6835	75.6893	82.619	74.06	80.8985	75.1	81.0199	75.4536	71.2289	79.5883	77.2341
A	145	176.2	162.963	159.304	154.222	159.896	162.34	157.148	153.363	159.746	158.198	156.38	158.356
A	146	49.1	56.8494	53.0591	60.7758	49.7613	55.7716	52.0317	57.6583	53.1064	56.4105	52.3435	54.7768
A	147	220.2	200.668	198.35	187.136	199.92	196.821	194.919	185.161	197.147	203.319	189.602	195.304
A	306	67.9	55.225	59.8388	55.9505	59.1978	53.9384	55.938	54.433	58.044	59.5769	52.6937	56.4836
A	307	75.2	62.4904	68.5186	63.2662	67.2974	61.1746	64.5621	62.9512	65.3639	67.5517	60.3634	64.354
A	308	80.6	68.066	73.8113	69.4586	73.1671	66.9078	70.1611	68.7906	70.727	73.6024	66.4286	70.112
A	309	91.5	79.3638	85.1216	79.5344	83.017	77.63	81.3807	78.3294	80.3464	84.1181	77.4709	80.6312
A	310	96.7	86.3869	91.351	86.5561	89.9238	82.985	87.6849	84.4326	87.0747	91.6956	84.8387	87.2929
A	311	119	108.526	114.342	106.811	110.778	105.955	110.443	104.878	108.443	112.95	104.755	108.788
A	312	63.8	60.6834	59.9489	61.5807	58.0479	57.3015	58.7153	61.4228	59.2772	64.1066	59.8265	60.0911
A	313	102.6	96.5706	96.3181	93.8154	93.3661	91.2883	93.7006	92.563	94.9693	101.314	94.61	94.8515
A	314	219.2	185.71	194.46	175.126	194.823	183.037	186.846	171.019	189.372	197.21	181.54	185.914
A	315	124	102.735	108.324	103.526	112.154	102.048	109.904	99.0122	107.079	110.516	104.881	106.018
A	316	156.5	133.163	136.293	132.695	143.118	134.26	137.009	127.948	135.914	141.444	134.011	135.586
A	317	155	129.4	133.125	124.916	139.727	127.123	131.235	122.47	130.186	135.871	127.367	130.142
A	318	50	44.091	46.9771	52.2255	44.6374	45.3698	44.6446	48.8224	45.8397	48.0266	46.4249	46.7059
A	319	65	54.2651	57.1882	62.4832	58.3812	56.7598	56.2135	57.197	57.5491	60.4702	55.8562	57.6364
A	320	85	73.345	76.0631	80.1553	74.9302	74.5638	73.6072	75.1679	75.3314	79.1739	73.38	75.5718
A	321	87	76.0868	79.2299	84.9371	77.6892	78.14	76.5813	79.6971	77.5669	83.1611	77.0482	79.0138
A	322	52	45.0985	46.681	52.2572	46.1249	46.16	45.593	48.9413	46.5446	46.3775	45.2832	46.9061
A	323	70	61.2301	62.5531	68.4138	63.4294	62.1776	61.2593	64.5192	62.0897	63.9942	61.612	63.1279
A	324	74	65.7234	67.9908	74.053	67.6757	67.4009	66.016	70.7864	65.6604	69.2305	66.6398	68.1177
A	325	94	83.9608	86.0036	93.0637	85.0334	85.7872	83.748	87.3627	83.8983	89.7565	83.8015	86.2416
A	326	175	147.924	153.221	147.948	158.125	149.756	149.835	142.019	152.631	159.715	148.769	150.994
A	327	207	176.399	182.483	169.735	185.509	176.781	178.014	165.801	178.572	188.438	173.074	177.481
A	328	230.7	197.422	205.486	188.644	206.931	196.469	200.67	184.426	200.272	210.776	194.293	198.539
A	329	151.9	118.43	124.74	109.676	126.109	112.7	124.081	108.996	125.102	123.216	115.516	118.857
A	330	89.1	73.1407	73.9268	72.1754	75.8517	67.2052	74.3858	70.7297	74.9372	75.7815	68.5692	72.6703
A	331	43.7	35.017	36.4742	36.4428	35.5806	33.1557	37.0312	36.1324	35.8445	35.0742	33.8277	35.458
A	332	70.1	55.7505	56.9635	54.5628	57.3176	52.3561	58.507	54.9717	57.1503	56.5378	54.0098	55.8127
A	333	86.3	68.5859	70.3238	66.7448	72.1416	63.8795	71.5383	67.4626	71.3734	71.0187	65.2808	68.8349
A	334	92	74.2501	76.3464	72.4756	77.6055	68.9737	77.3433	72.6734	76.7349	76.873	70.5549	74.3831
A	335	96.9	78.8671	80.6446	77.3206	82.1567	73.7084	82.3908	77.4176	81.5651	81.9367	75.2321	79.124
A	336	41.5	32.0945	32.2368	31.4513	34.6687	29.7726	32.3564	32.0913	32.3543	33.4307	28.9829	31.9439
A	337	32.9	24.3337	25.9968	25.7704	27.5258	23.6037	25.3897	24.5082	25.8594	26.4041	22.5046	25.1896
A	338	36.6	27.7076	29.3602	28.9636	30.9774	26.488	28.7735	28.3147	28.9663	29.4456	25.7677	28.4765
A	339	39.8	30.9228	32.183	31.6538	33.6869	28.933	31.6101	31.0249	31.789	32.6511	28.9455	31.34
A	340	46.3	36.1232	37.1042	36.602	39.2349	33.6368	37.2068	37.0274	37.0184	38.3292	34.0251	36.6308
A	341	49.2	38.957	40.3649	39.8783	42.0388	35.9896	40.0296	39.7322	39.6734	40.8189	36.6551	39.4138
A	342	54.3	42.9318	44.8687	45.1135	46.1057	40.335	44.9235	44.4577	44.2453	45.5013	41.5733	44.0056
A	343	64	51.2272	52.3917	53.0794	54.4048	48.012	52.9377	52.8493	53.3736	54.0062	49.491	52.1773
A	344	82.2	65.9244	67.429	65.3131	68.7008	61.6581	67.6488	65.8553	68.5104	70.5623	63.1174	66.472
A	345	90.7	73.9037	75.3148	73.1506	76.7565	68.7878	76.0595	73.5623	76.7542	78.1476	70.7338	74.3171
A	346	103.7	85.581	86.7788	83.425	88.0105	79.8487	87.794	83.3878	88.2153	88.7157	81.8847	85.3641
A	347	105.8	89.0897	89.4826	86.7481	90.7645	82.1515	90.6216	86.6701	90.6454	91.6882	84.5906	88.2452
A	348	155.6	126.87	129.304	117.763	131.969	120.377	129.713	118.219	130.127	129.904	122.773	125.702
A	349	159.9	132.603	135.338	124.025	135.942	125.402	135.58	124.236	135.887	136.555	127.856	131.343
A	361	85.5	73.8687	76.5086	73.3906	74.773	68.6619	74.7579	70.6088	75.5042	76.5398	71.853	73.6467
A	362	40.3	36.1675	37.1866	38.4803	35.8698	34.0331	36.0004	36.7584	38.8881	35.1027	36.3624	36.4849
A	366	121.9	98.8379	100.887	91.988	102.748	92.9394	98.7329	92.3504	104.534	99.239	95.0117	97.7268
A	367	139.3	115.135	117.472	107.166	119.197	107.779	115.14	107.063	120.742	115.729	110.031	113.546
A	368	169.3	140.445	142.869	128.853	143.371	131.702	143.336	128.374	144.76	143.134	135.51	138.235
A	369	179.7	150.68	153.383	139.013	154.733	142.344	153.046	138.645	155.066	155.347	144.834	148.709
A	370	60.3	55.6277	55.1728	56.2139	53.3882	47.2621	54.7469	55.4718	57.6859	53.7243	51.7047	54.0998
A	371	161.4	130.206	133.123	119.162	136.724	121.68	133.867	118.042	135.719	132.638	126.297	128.746
A	372	170.5	140.454	146.149	130.843	146.939	131.092	144.979	128.525	144.819	145.196	136.282	139.528
A	373	188.3	158.445	161.541	147.082	163.834	150.217	162.529	146.131	163.512	165.302	154.209	157.28
A	376	95.7	81.444	82.3238	78.3326	82.4998	74.3161	79.61	74.7372	83.6415	81.5902	75.0595	79.3555
A	377	113	96.144	99.208	93.4811	100.509	90.1587	95.7379	90.7276	99.3428	98.0773	90.8231	95.421
A	378	133.9	115.802	117.183	109.364	118.648	107.471	114.292	106.035	118.471	118.565	108.364	113.419
A	379	144.6	127.601	127.147	120.88	128.291	118.446	128.371	115.532	130.526	129.606	119.472	124.587
A	380	197.9	169.651	170.829	156.76	173.779	161.687	171.418	154.708	173.589	175.876	163.43	167.173
A	381	209.4	183.232	185.338	169.982	187.475	174.829	182.523	169.009	184.525	192.684	178.088	180.768
A	382	271.5	231.823	232.95	208.515	239.155	224.649	231.053	206.229	230.612	240.622	220.795	226.64
A	383	274.9	236.457	240.589	216.781	246.11	231.453	238.61	214.39	235.545	249.213	228.232	233.738
A	384	324.5	275.9	281.877	249.062	290.335	272.882	275.87	250.272	277.987	291.877	267.151	273.321
B	385	157.2	134.873	139.956	136.088	142.809	135.987	139.038	129.251	135.459	139.126	127.046	135.963
B	386	115.8	98.4642	98.7924	100.165	99.3885	97.9778	100.787	92.2855	99.3258	104.366	90.8899	98.2443
B	387	168	139.6	142.915	139.562	147.122	137.036	140.969	130.812	143.791	146.897	132.756	140.146
B	388	124.4	100.521	103.849	100.856	107.128	97.23	101.979	90.4737	103.855	104.181	95.3102	100.538
B	389	137.3	113.459	118.222	115.704	119.335	111.539	114.965	105.596	118.465	118.075	108.94	114.43
B	390	166.2	137.972	143.053	138.873	146.467	134.428	139.051	127.279	142.477	144.232	131.889	138.572
B	391	181.7	152.847	157.923	153.718	160.538	151.507	156.222	145.557	158.798	162.383	147.886	154.738
B	392	200.1	169.304	176.136	169.92	179.566	168.098	172.203	161.542	173.436	181.951	164.315	171.647
B	393	217.5	184.755	193.533	185.019	197.507	184.346	190.437	178.42	190.266	199.123	179.314	188.272
B	394	222	179.484	187.609	171.614	191.148	173.614	182.441	157.976	181.085	195.103	173.645	179.372
B	395	152	120.85	130.706	126.469	136.637	124.924	127.064	114.985	126.018	134.629	123.1	126.538
B	396	203	163.387	172.759	162.917	179.885	166.917	170.414	154.381	167.137	178.19	165.706	168.169
B	397	193	155.213	155.722	148.155	169.407	153.136	158.082	138.391	158.586	161.087	150.65	154.843
B	398	115	92.6761	97.3901	95.6205	96.9677	91.5144	94.9281	85.6528	97.8909	95.3133	88.9293	93.6883
B	399	143	117.267	122.883	117.534	122.248	116.817	120.514	107.179	121.252	119.502	112.42	117.762
B	400	167	136.879	144.726	138.741	144.797	135.117	139.998	127.168	141.506	141.574	133.319	138.383
B	401	102	76.2389	82.3555	83.5609	88.5819	77.9797	84.227	70.3842	81.7834	80.5167	75.4447	80.1073
B	402	107	83.8754	89.3279	90.89	95.4136	84.9078	89.9491	78.7947	88.8826	88.6539	82.7427	87.3438
B	403	129	101.111	107.864	107.761	114.786	102.315	108.712	95.2582	108.347	106.945	100.599	105.37
B	404	57.9	45.354	46.0842	52.1931	50.4237	45.7976	47.0496	44.1294	50.3243	47.2897	45.0271	47.3673
B	405	54.6	42.7082	43.3287	49.006	47.2535	43.4955	43.5694	42.5942	47.6708	43.8128	42.7662	44.6205
B	406	59.7	47.9254	48.9636	56.6812	53.1443	48.9283	49.3099	49.2007	53.8755	50.2793	48.1633	50.6471
B	407	53.2	41.4283	42.7872	47.1361	46.274	42.366	42.2772	41.2264	46.4678	42.8335	40.916	43.3712
B	411	43.2	33.6681	34.8487	38.2285	36.5551	34.4034	34.3209	33.5069	37.2934	35.9747	34.9857	35.3785
B	412	55	44.1038	45.2644	49.612	48.0607	44.4743	44.2311	43.4884	48.2125	45.1626	43.3872	45.5997
B	413	56.7	45.9101	46.9818	52.6893	50.2157	46.4063	46.0317	45.7908	50.4787	47.0109	45.4471	47.6962
B	414	58.4	47.2254	48.6062	55.4326	51.8544	48.161	48.0952	47.9445	52.6517	48.8106	47.5069	49.6288
B	415	61.1	49.2934	50.7456	58.422	54.5403	50.7927	51.0506	50.9977	55.2163	51.5331	50.1425	52.2734
B	416	63	53.4739	55.2503	63.3846	57.9191	55.0133	55.4222	56.9073	58.6575	57.196	54.5665	56.7791
B	417	146	116.121	123.815	122.264	130.226	117.929	123.027	109.157	123.918	122.576	114.867	120.39
B	418	101	80.2055	86.7687	86.3271	89.7732	82.0031	86.318	76.3162	85.9722	86.1917	81.1617	84.1037
B	419	81.1	62.2374	65.1285	63.6514	68.0136	62.3802	65.7266	59.0087	67.6969	63.4656	58.7864	63.6095
B	420	86.3	67.9762	71.7235	71.8722	74.5632	68.9392	71.9619	65.9803	73.6438	69.9303	65.2851	70.1876
B	421	71.2	54.0801	56.4201	56.3964	60.5692	55.1711	56.2697	52.4321	59.3944	55.5889	51.8631	55.8185
B	422	77.6	60.1702	62.7327	64.5004	66.8142	62.0543	63.2805	59.7812	66.3187	61.8522	58.5487	62.6053
B	423	77.1	54.1187	56.7647	54.8332	60.2283	54.1168	55.211	51.4667	58.1718	57.3128	52.1759	55.44
B	424	69.7	52.3841	55.0877	54.6171	57.7354	53.2976	53.8975	51.0967	56.3017	54.5555	50.7164	53.969
B	425	74.4	57.5822	60.5031	61.0584	63.3875	58.6308	60.1411	57.3474	62.5609	59.7616	56.2184	59.7191
B	426	78.1	61.145	63.6802	65.3371	67.6845	62.876	64.0538	61.2456	66.6379	63.3385	58.8638	63.4862
B	427	82.9	65.3105	68.3636	70.2027	72.3315	67.5455	69.0543	65.6396	71.4527	67.6479	63.3212	68.087
B	428	89.7	71.7868	75.3046	76.3452	78.4913	73.4391	75.297	71.7279	77.7856	73.6028	69.3076	74.3088
B	429	94.4	77.3261	81.0048	82.1081	83.7791	77.8437	79.9065	76.4706	82.3771	79.0187	74.1184	79.3953
B	430	72.1	55.6058	60.1308	61.2516	63.4579	58.861	60.8066	55.2426	61.0068	57.6978	52.6006	58.6662
B	431	69.1	53.1303	57.9544	57.1668	58.3508	54.6221	57.7104	51.1596	57.3516	54.9081	50.1079	55.2462
B	432	87.7	68.6499	72.6907	73.7224	76.5205	70.8741	73.713	65.5486	73.4067	70.4666	65.1301	71.0723
B	433	102	80.607	85.8268	85.6371	88.5075	83.0639	86.4867	77.0231	86.4282	83.2689	76.1732	83.3022
B	434	61.8	45.0137	48.8544	46.9864	51.9265	47.391	48.7561	43.6738	51.6825	48.7552	44.486	47.7526
B	435	66.8	50.2949	52.9763	52.0981	57.7594	53.2744	53.6377	49.2723	57.0374	53.9743	49.3931	52.9718
B	436	68.7	50.4946	53.2915	51.3815	58.1613	51.3681	53.6092	45.8773	56.468	53.2876	48.5925	52.2532
B	437	73.6	56.0921	58.78	57.4758	62.8293	57.3721	59.0673	51.7146	61.8207	59.1948	53.583	57.793
B	438	76.8	59.0641	61.7	61.8405	66.3345	60.8985	62.9254	56.0349	65.0835	62.8974	56.5952	61.3374
B	439	79	61.4748	64.0867	64.3857	68.6945	63.2938	65.6439	58.6084	67.5185	65.6361	59.2232	63.8566
B	440	80.5	63.5988	66.1695	66.4758	70.5278	64.7403	67.4935	60.7412	69.2787	67.5393	61.2946	65.7859
B	441	83.9	66.9187	69.7997	70.4249	73.5589	68.3336	70.6388	64.6239	72.7008	70.5005	64.037	69.1537
B	442	88	70.9103	74.6622	75.0974	77.3519	73.0705	74.9019	69.4468	76.5954	74.4538	67.955	73.4445
B	443	117	94.2209	98.2985	97.2279	102.489	95.543	99.5793	88.4276	99.369	97.2654	89.4654	96.1886
B	444	119	96.6975	100.682	100.445	104.609	98.0627	102.289	91.8243	102.255	99.8295	92.2696	98.8964
B	445	159	127.718	133.669	129.847	139.566	128.645	134.267	116.044	133.743	133.977	124.155	130.163
B	446	161	130.476	136.735	134.059	142.985	132.64	137.281	120.484	136.678	137.463	127.647	133.645
AB	447	167	138.541	144.654	143.355	150.053	141.781	144.745	130.015	144.217	145.997	135.02	141.838
B	448	222	180.858	188.242	179.196	196.491	181.152	187.668	165.533	186.641	192.759	177.168	183.571
B	449	229	188.281	195.609	185.929	203.392	189.571	195.259	173.877	193.041	201.513	185.118	191.159
B	450	234	195.528	202.011	191.288	209.654	196.162	201.374	181.875	197.936	209.853	192.326	197.801
B	451	243	205.128	213.112	200.265	218.954	205.493	211.36	192.831	207.096	221.284	200.523	207.605
B	452	264	223.603	234.097	216.953	238.881	225.585	231.321	211.554	227.321	240.562	217.965	226.784
B	453	62	54.5529	61.664	63.0518	64.303	59.2266	59.179	60.4824	58.4174	62.4168	57.3319	60.0626
B	454	161.8	133.947	144.824	133.41	149.164	136.684	139.534	127.327	140.521	150.005	131.847	138.726
B	455	169.3	145.257	155.819	144.935	159.357	148.487	148.455	139.805	149.444	159.939	142.525	149.402
B	456	75.3	73.8035	72.9128	76.1326	77.8692	76.2447	72.6882	80.8362	74.805	80.2207	67.6985	75.3211
B	457	195.8	168.55	178.842	167.228	181.886	171.655	171.959	164.598	172.095	186.252	164.348	172.741
B	458	226.4	194.595	205.861	191.635	208.102	198.091	199.97	189.201	199.389	214.858	191.096	199.28
B	459	294	250.018	262.312	239.097	267.34	252.888	255.974	235.23	253.839	270.846	244.646	253.219
A	460	361.2	301.526	316.947	277.889	323.795	302.642	307.051	276.86	306.282	322.539	295.696	303.123

## Sheet: 20H
Supplementary File Data Sheet 2.XLSX: Concatenation specific time estimates for Tree AB (Primary Calibrations). Differnet calibration scenarios are shown in different worksheets (0B - 20H). See Methods in the main text for a description of each calibration scenario.
			Concatenations
			1	2	3	4	5	6	7	8	9	10
Tree	NWKNodeNum	trueTimeMillions	TimeEst20H	TimeEst20H	TimeEst20H	TimeEst20H	TimeEst20H	TimeEst20H	TimeEst20H	TimeEst20H	TimeEst20H	TimeEst20H	20HAverage
A	3	52.2	59.3425	58.2739	61.5257	56.5996	57.7181	56.2714	60.7377	54.1196	54.6958	53.9342	57.3218
A	4	34.2	41.8647	40.6586	43.7	37.0343	39.287	39.0512	44.5959	37.2483	36.7365	37.902	39.8078
A	5	61.9	72.0104	69.7454	73.6911	67.5508	70.4081	68.2655	74.3311	66.1552	64.8825	65.8129	69.2853
A	8	18.8	22.2845	20.9809	25.0579	20.805	20.7676	20.4733	25.5961	21.8272	18.8225	19.8018	21.6417
A	9	29.6	34.6506	33.0224	39.1385	32.8242	33.7625	33.5101	39.7177	32.9129	30.1081	32.0335	34.1681
A	10	44.2	51.708	49.482	55.1977	48.4698	50.1115	50.2238	55.5419	49.2991	44.9406	47.2682	50.2242
A	11	71.1	82.2737	78.597	81.3225	76.8265	78.4557	78.3182	82.2725	76.4425	73.3338	74.7161	78.2558
A	12	77.5	91.248	87.5908	89.5702	84.4819	87.5692	86.4409	90.3653	84.1661	81.1981	82.6829	86.5314
A	13	86.2	100.58	96.2221	99.202	93.8454	97.798	96.9376	99.3784	94.2349	90.5324	92.5322	96.1263
A	14	89.1	104.204	100.395	103.174	96.8446	102.406	101.129	103.389	98.1014	93.7084	96.6548	100.001
A	15	39.6	50.7289	45.1603	50.7057	44.7124	47.729	47.2591	50.4472	46.6177	41.277	46.2267	47.0864
A	47	91	107.509	102.466	106.046	99.5033	105.201	102.935	105.901	100.544	96.858	100.233	102.72
A	48	66.2	71.5729	72.8536	73.3696	69.9382	71.9603	71.8592	74.0949	71.09	68.7567	67.2333	71.2729
A	49	74.3	83.4058	82.1632	84.5786	79.544	84.0738	82.4356	85.6015	81.998	78.5917	78.2272	82.062
A	50	80.5	92.901	89.7414	92.647	86.4721	91.6629	90.3468	92.9501	88.9308	85.7647	87.4696	89.8886
A	51	42.8	51.2594	48.0798	52.5041	46.459	49.4853	47.5862	52.7295	46.2672	45.751	45.383	48.5505
A	52	26.2	28.3748	28.3396	31.3952	28.9936	29.2717	27.7188	30.5824	27.2361	27.7754	26.1926	28.588
A	53	27.8	30.9024	30.7562	34.8751	31.1227	31.5267	30.4941	34.2956	29.5671	29.7039	29.2188	31.2463
A	54	29.4	33.702	33.1888	37.4435	32.6847	33.7369	32.2428	37.4494	31.6089	31.7961	31.0985	33.4952
A	55	31.6	36.9304	35.8552	41.0475	35.1183	36.8115	36.0626	41.3162	34.9351	34.1746	34.1295	36.6381
A	56	46.3	53.3403	51.9941	57.6357	49.8338	53.5915	51.9877	56.7748	50.2212	49.0398	49.5596	52.3978
A	57	19.3	22.6837	20.9267	24.4725	19.9478	20.6359	20.8607	23.8663	20.8859	21.1289	20.2549	21.5663
A	58	23.3	26.9982	24.8209	30.4064	24.5023	25.332	25.7443	29.9323	25.3114	25.7266	24.9355	26.371
A	59	27.3	31.5507	29.7223	35.7877	28.688	30.6749	29.7965	35.5079	30.2453	29.4575	29.4401	31.0871
A	60	24.5	27.6525	26.3982	30.6605	24.3664	27.1899	26.4179	28.7065	25.0812	26.2547	25.6449	26.8373
A	61	19.9	22.7192	21.2068	23.3741	20.437	21.9834	21.5067	22.176	21.7482	20.961	20.3511	21.6464
A	62	21.5	25.0258	23.6662	26.8406	22.157	24.1081	23.4713	24.9448	23.8656	22.8434	22.6012	23.9524
A	63	13.1	14.7271	14.5331	17.2152	13.4315	14.2655	14.5676	15.4404	14.0883	14.2563	14.1435	14.6668
A	64	19.8	22.5466	21.8488	25.5921	20.1958	21.8446	21.4989	22.7258	21.9968	21.2452	20.6542	22.0149
A	65	25	28.7877	27.1287	31.5299	25.1916	27.9016	26.9939	29.4243	27.0813	26.3969	26.6709	27.7107
A	66	28.2	32.6027	31.0976	35.7251	28.4532	31.6854	30.3798	33.5034	30.8877	29.843	30.5648	31.4743
A	67	28.9	33.5812	32.0618	36.8518	29.4019	32.7707	31.47	35.2924	31.6601	30.4054	31.7249	32.522
A	68	30	34.716	33.3661	38.3778	30.7642	34.1268	32.6793	36.8164	32.4126	31.8026	32.8631	33.7925
A	69	32.3	37.5972	35.2085	42.2795	33.8316	36.5448	35.8841	40.6398	35.6751	34.5318	35.8212	36.8014
A	70	52.9	60.6169	57.583	64.3057	56.0798	60.6908	58.6052	63.1983	56.9811	57.1815	55.2857	59.0528
A	71	59.1	68.311	65.1547	72.025	63.3191	68.6285	66.0797	71.5281	64.5542	63.3291	62.8882	66.5818
A	72	63.5	73.9185	70.7623	77.4981	68.5289	73.2556	71.8713	76.8697	69.4484	67.7834	68.4502	71.8387
A	73	67.3	78.9076	75.7157	82.0286	72.7017	78.2789	76.8905	81.9331	74.4595	72.6301	73.8733	76.7419
A	74	44	47.9384	46.6271	50.4716	47.1009	46.4113	45.7163	50.2029	45.2298	44.744	43.6534	46.8096
A	75	48.1	53.5723	51.8349	57.1073	52.1378	52.9423	50.8412	56.7333	50.4459	50.2845	49.2418	52.5141
A	76	50.6	57.1888	55.4324	60.9253	55.1979	56.4678	54.6509	61.0258	52.9197	52.8925	52.9869	55.9688
A	77	36.6	40.259	38.0498	42.2889	40.3391	38.2568	37.9683	41.3317	35.9446	37.9438	35.188	38.757
A	78	40.7	45.5195	42.9327	48.0747	45.2863	44.2046	43.3763	47.1841	41.4444	42.7813	39.9955	44.0799
A	79	37.5	41.6324	39.8971	42.696	41.4331	39.4993	39.2163	42.1936	38.3667	38.672	35.8004	39.9407
A	80	42.4	48.1542	45.3076	51.4587	47.1879	46.436	45.4378	50.3358	44.1174	44.4321	42.7768	46.5644
A	81	45.3	51.7526	48.7269	55.2724	50.1741	50.0493	49.1892	54.6564	47.2798	47.5245	46.1145	50.074
A	82	51.9	58.8819	56.1123	62.6235	56.8044	58.1748	56.9607	62.4059	54.329	54.1182	53.5212	57.3932
A	83	54.5	62.4111	59.994	65.8804	60.0418	61.4593	60.293	66.3352	58.0842	57.192	57.5171	60.9208
A	84	51.5	57.4097	55.8449	59.2102	56.2596	55.3681	55.6829	60.5895	53.9583	53.2797	51.9134	55.9516
A	85	55	63.3619	61.009	67.1707	60.8138	62.3844	61.3777	67.6235	59.0425	57.7908	58.9137	61.9488
A	83	43	47.0054	47.3342	49.4259	45.3755	45.9761	44.6705	49.4358	45.5659	44.2505	43.8423	46.2882
A	87	47	52.9395	52.4822	55.6929	50.8566	51.8146	50.5432	56.6063	51.434	48.6913	48.7488	51.9809
A	88	50.1	57.3756	56.5129	60.1384	54.1999	56.6137	53.6273	61.3482	54.4249	51.5908	53.393	55.9225
A	89	57.5	66.0597	64.2167	68.8222	62.9867	64.2109	62.6178	70.2163	61.7671	60.7673	62.034	64.3699
A	90	62	72.5537	69.0322	74.9389	67.6678	70.6276	68.1282	75.894	67.3213	65.7104	67.6844	69.9559
A	91	48.6	54.2271	53.2561	56.6272	51.2463	53.301	53.5639	56.0282	51.9788	50.1808	50.5204	53.093
A	92	55.1	62.8879	61.9837	66.5162	58.2744	62.896	61.9031	67.0077	59.4888	58.0219	59.4021	61.8382
A	93	28	30.8449	29.3735	34.3856	29.9086	30.226	30.9544	32.5212	29.3724	29.3656	27.8748	30.4827
A	94	33.8	37.8877	35.881	42.0208	36.8847	37.2055	37.5175	40.2759	35.3834	35.3647	35.1022	37.3524
A	95	39.7	43.9078	43.5873	49.3007	42.8129	44.4164	44.243	47.4134	42.4824	41.2437	42.0177	44.1425
A	96	37.8	41.8798	41.9881	46.0601	40.0597	41.5922	41.2812	44.3257	39.9326	38.7415	38.42	41.4281
A	97	41.8	47.1749	46.8103	52.6247	45.0746	46.9228	46.4635	50.9901	45.0573	43.5885	45.2358	46.9942
A	98	49	56.3799	54.3918	60.6396	52.3043	55.0705	55.8613	60.4987	53.4018	51.0352	52.7187	55.2302
A	99	22	23.796	24.0089	28.4526	24.4599	24.2208	24.3163	27.8422	23.1604	22.9372	23.0773	24.6272
A	100	30	32.6373	32.5862	38.5241	32.5267	32.6283	33.6412	37.2538	31.8276	31.4603	31.4614	33.4547
A	104	38	41.8189	41.4843	47.2981	40.9109	42.0035	43.3315	46.6772	41.2935	39.7965	40.1543	42.4769
A	105	40	45.165	43.9503	50.4171	43.2806	44.3811	46.1842	49.6933	43.677	42.6406	43.4795	45.2869
A	106	44	50.796	49.4029	55.7404	47.9955	50.2047	51.6613	55.5705	48.7765	47.1585	48.6996	50.6006
A	107	52.9	61.2637	59.0645	66.2746	57.4175	60.9069	61.1238	65.6893	57.4298	55.8148	58.2161	60.3201
A	108	79.8	89.3627	87.8866	91.8416	85.3401	89.0048	88.9979	91.4907	85.9744	84.4155	84.4195	87.8734
A	109	82.5	94.781	91.4965	95.5263	88.4645	93.9709	92.8493	96.3438	90.3292	87.5005	89.0632	92.0325
A	110	84.2	98.1207	94.1238	97.9597	91.0369	96.9579	95.2289	99.0264	92.5862	89.5663	91.6744	94.6281
A	111	84.6	98.8434	94.7337	99.0828	91.3151	97.5043	96.2586	99.6654	93.186	89.983	92.873	95.3445
A	112	87.2	102.711	98.2267	102.686	94.6013	101.405	99.129	102.416	96.2429	92.9647	97.0569	98.7439
A	113	97.4	115.493	109.847	113.769	106.248	114.185	111.01	113.052	108.467	104.048	108.707	110.483
A	114	39.7	48.494	45.5009	50.1095	43.7898	47.3056	45.6801	49.9525	43.9079	40.3968	43.2049	45.8342
A	115	19.6	25.9578	24.7604	28.6344	21.8654	26.3769	23.217	29.0849	22.9193	20.4877	23.5951	24.6899
A	116	60	72.52	68.3651	73.3335	66.0952	71.0853	68.0401	74.346	67.2042	62.3467	65.7393	68.9075
A	117	70.5	84.4083	80.9377	85.3489	78.244	83.7402	81.319	87.7994	79.9456	74.0416	78.3411	81.4126
A	118	65.4	73.0511	71.6194	72.6386	68.3362	73.1653	70.9534	73.8023	72.7976	67.9064	67.0096	71.128
A	119	73	83.6332	80.9974	82.7405	77.6751	83.714	81.247	85.2061	81.6858	77.4843	77.5204	81.1904
A	120	75.1	87.3225	83.9304	86.7326	80.228	87.6314	84.6942	89.905	84.8521	80.4417	81.0548	84.6793
A	121	61.1	67.7229	66.3974	69.5284	64.3377	68.6569	68.9854	70.689	67.467	63.0199	63.3275	67.0132
A	122	64.2	74.7076	71.4742	75.701	69.3677	74.0701	73.6443	77.8058	73.7369	68.1479	69.0704	72.7726
A	123	77.8	91.4314	87.823	92.1193	83.4158	91.4919	89.2781	94.3307	89.9811	83.8437	85.3458	88.9061
A	124	103.3	121.648	115.942	118.615	112.991	121.74	119.022	118.951	116.58	110.276	115.809	117.157
A	125	104.7	125.022	117.974	121.606	114.441	124.014	121.341	121.102	118.255	112.622	118.144	119.452
A	126	37.4	46.8609	45.6588	54.1467	45.6733	49.4166	45.6154	50.7668	46.6739	42.7447	49.7289	47.7286
A	127	23.8	27.4138	28.195	32.4038	25.6978	28.7968	26.8589	32.8357	26.7799	25.5884	27.4575	28.2028
A	128	27.3	30.0373	30.906	37.0851	30.007	31.9234	30.6452	36.3062	30.8312	28.7625	32.4228	31.8926
A	129	60.7	66.705	67.2163	72.2032	67.2284	70.9707	67.7189	72.7637	67.0268	63.9928	68.2238	68.4049
A	130	62.7	70.6623	69.8446	75.6473	69.3129	73.5533	70.6674	76.1823	69.788	66.4437	71.5166	71.3618
A	131	39	42.4451	44.5343	55.3441	43.4126	43.7869	43.6455	53.1406	42.1785	42.4647	44.5778	45.553
A	132	36.8	39.8521	39.225	48.3747	39.4593	40.9722	41.1776	49.0304	41.5376	38.5991	39.1851	41.7413
A	133	39.1	42.9741	43.2047	53.5623	42.5324	43.7392	45.087	55.2337	44.3265	41.9162	42.7935	45.537
A	134	41.6	46.3329	46.3684	58.0414	45.3309	47.2106	48.1062	59.4869	46.7912	44.3619	46.6553	48.8686
A	135	42.8	46.4593	46.3883	56.2737	46.0766	47.8161	47.879	57.2292	47.3879	45.712	47.2784	48.85
A	136	14.2	16.1865	15.9412	22.4601	16.232	17.2868	16.3701	22.1187	16.4858	15.2761	16.4916	17.4849
A	137	26.4	29.2921	30.2941	39.4168	29.1749	31.1592	29.7736	39.6488	30.4666	27.8683	30.2233	31.7318
A	138	46.1	51.6853	51.2111	62.7637	50.2518	52.636	52.2604	63.3182	51.5698	48.9509	51.8223	53.6469
A	139	49.9	55.751	55.4936	68.4294	55.1045	57.4369	56.645	69.0313	55.9026	53.186	56.7896	58.377
A	140	55.3	62.0936	61.66	75.6473	61.4926	64.1799	62.7455	76.1823	61.628	59.0064	63.3241	64.796
A	141	63.9	72.3324	71.6275	75.6473	70.8946	75.4689	72.5765	76.1823	71.8962	67.8716	74.1863	72.8684
A	142	64.8	74.8911	73.8478	82.3292	72.8387	77.8203	74.538	80.6531	74.2327	69.2391	77.438	75.7828
A	143	75.6	87.7187	85.9104	94.5543	84.8228	91.6065	86.662	91.9352	87.0777	81.2617	90.7095	88.2259
A	144	78.1	92.7939	91.5663	100.176	89.6413	98.0055	90.886	97.2632	91.2906	86.2532	96.3747	93.4251
A	145	176.2	197.199	192.721	185.601	193.536	196.669	190.18	183.575	193.276	191.567	189.363	191.369
A	146	49.1	68.7929	64.1891	72.6905	60.2305	67.5652	62.9689	68.7067	64.2529	68.3092	63.3835	66.1089
A	147	220.2	242.826	239.957	223.823	241.981	238.442	235.892	220.641	238.526	246.205	229.592	235.789
A	306	67.9	66.8272	72.3908	69.2426	71.6523	65.3444	67.6962	67.6231	70.2268	72.1434	63.8077	68.6955
A	307	75.2	75.619	82.8914	78.2964	81.456	74.1108	78.1331	78.2055	79.0831	81.8004	73.0949	78.2691
A	308	80.6	82.366	89.2943	85.7839	88.5606	81.0564	84.909	85.3841	85.5719	89.1273	80.4394	85.2493
A	309	91.5	96.0373	102.977	98.0319	100.483	94.046	98.487	96.9778	97.2103	101.861	93.8107	97.9922
A	310	96.7	104.536	110.513	106.475	108.843	100.533	106.116	104.385	105.351	111.037	102.732	106.052
A	311	119	131.327	138.327	130.49	134.084	128.361	133.658	128.962	131.204	136.775	126.85	132.004
A	312	63.8	73.4323	72.5241	75.0958	70.2605	69.4186	71.0574	75.2032	71.7188	77.6285	72.4448	72.8784
A	313	102.6	116.859	116.522	114.405	113.009	110.592	113.397	113.33	114.902	122.684	114.565	115.027
A	314	219.2	224.726	235.251	210.322	235.812	221.743	226.121	206.288	229.119	238.807	219.829	224.802
A	315	124	124.318	131.046	124.69	135.75	123.627	133.005	119.584	129.553	133.828	127.002	128.24
A	316	156.5	161.139	164.883	159.821	173.229	162.652	165.808	154.532	164.441	171.278	162.276	164.006
A	317	155	156.586	161.05	149.954	169.124	154.005	158.82	147.613	157.511	164.53	154.23	157.342
A	318	50	53.3541	56.8313	62.9099	54.0286	54.9639	54.0289	59.1222	55.461	58.1568	56.2166	56.5073
A	319	65	65.6656	69.1843	75.2712	70.6639	68.7625	68.0296	69.3459	69.628	73.2252	67.6371	69.7413
A	320	85	88.7541	92.0185	96.5601	90.6946	90.3313	89.0795	91.1339	91.1426	95.8741	88.8569	91.4446
A	321	87	92.0718	95.8496	102.314	94.034	94.6638	92.6788	96.5103	93.8473	100.702	93.2988	95.597
A	322	52	54.5733	56.473	63.2365	55.829	55.9211	55.1767	59.4055	56.3138	56.1599	54.8342	56.7923
A	323	70	74.0939	75.6745	82.7876	76.7742	75.3259	74.136	78.3141	75.1217	77.4925	74.6069	76.4328
A	324	74	79.5312	82.2529	89.6031	81.9138	81.6538	79.8926	85.8602	79.4419	83.8332	80.6952	82.4678
A	325	94	101.6	104.044	112.097	102.923	103.928	101.352	105.701	101.508	108.689	101.477	104.332
A	326	175	179.001	185.361	177.603	191.392	181.424	181.331	171.175	184.667	193.403	180.147	182.55
A	327	207	213.459	220.762	203.682	224.538	214.163	215.432	199.752	216.052	228.185	209.577	214.56
A	328	230.7	238.898	248.589	226.194	250.466	238.015	242.851	222.068	242.307	255.235	235.273	239.99
A	329	151.9	143.311	150.906	136.821	152.641	136.532	150.163	135.825	151.36	149.206	139.88	144.665
A	330	89.1	88.5068	89.4341	90.3541	91.8101	81.4166	90.0217	88.5413	90.6657	91.7661	83.0314	88.5548
A	331	43.7	42.3737	44.1252	45.9499	43.0663	40.1669	44.8152	45.5114	43.3679	42.4724	40.9625	43.2811
A	332	70.1	67.4632	68.9124	68.797	69.3766	63.4276	70.8053	69.2408	69.1456	68.4633	65.4013	68.1033
A	333	86.3	82.9951	85.0752	83.9111	87.3193	77.3877	86.5758	84.8813	86.354	85.9986	79.0495	83.9547
A	334	92	89.8493	92.3611	90.9413	93.9328	83.5592	93.6009	91.3856	92.8408	93.0878	85.436	90.6995
A	335	96.9	95.4363	97.561	96.9191	99.4415	89.295	99.7095	97.1634	98.6848	99.2196	91.0997	96.453
A	336	41.5	38.8372	38.999	40.1814	41.9626	36.0684	39.1577	41.0477	39.1451	40.4822	35.0958	39.0977
A	337	32.9	29.446	31.4501	33.0282	33.3169	28.595	30.7266	31.4956	31.287	31.9735	27.2512	30.857
A	338	36.6	33.5287	35.5189	37.1208	37.4947	32.0893	34.8217	36.3874	35.046	35.6566	31.2026	34.8867
A	339	39.8	37.4194	38.9339	40.5387	40.7742	35.0512	38.2546	39.8193	38.4611	39.5381	35.0506	38.3841
A	340	46.3	43.7124	44.8873	46.7618	47.4894	40.7497	45.0277	47.3614	44.7882	46.414	41.2015	44.8393
A	341	49.2	47.1415	48.832	50.9147	50.8833	43.6001	48.4439	50.7905	48.0004	49.4289	44.3863	48.2422
A	342	54.3	51.9513	54.2806	57.4627	55.8058	48.8644	54.3665	56.7248	53.5319	55.0989	50.3418	53.8429
A	343	64	61.9896	63.3816	67.2937	65.8509	58.1648	64.0652	67.031	64.5761	65.3977	59.9294	63.768
A	344	82.2	79.7745	81.5733	82.3681	83.1546	74.6966	81.8686	83.0027	82.8901	85.446	76.4298	81.1204
A	345	90.7	89.4301	91.1132	91.9401	92.9051	83.3338	92.0473	92.4368	92.8641	94.6313	85.6527	90.6354
A	346	103.7	103.561	104.982	104.502	106.527	96.7338	106.248	104.475	106.731	107.428	99.1554	104.034
A	347	105.8	107.806	108.253	108.597	109.86	99.5236	109.67	108.496	109.671	111.028	102.432	107.534
A	348	155.6	153.524	156.427	147.12	159.734	145.832	156.978	147.564	157.439	157.304	148.667	153.059
A	349	159.9	160.461	163.727	154.722	164.543	151.92	164.079	154.816	164.409	165.359	154.823	159.886
A	361	85.5	89.3877	92.5575	91.4467	90.5043	83.1814	90.4721	87.8568	91.3517	92.6843	87.0079	89.645
A	362	40.3	43.7659	44.9871	48.0736	43.4164	41.2299	43.5677	45.8436	47.0503	42.5069	44.0317	44.4473
A	366	121.9	119.603	122.049	114.921	124.365	112.593	119.487	115.176	126.474	120.171	115.051	118.989
A	367	139.3	139.324	142.114	133.74	144.275	130.571	139.343	133.368	146.085	140.14	133.238	138.22
A	368	169.3	169.951	172.838	160.554	173.535	159.552	173.465	159.732	175.143	173.326	164.091	168.219
A	369	179.7	182.336	185.558	173.165	187.287	172.444	185.216	172.476	187.613	188.114	175.382	180.959
A	370	60.3	67.3145	66.7461	70.2036	64.6204	57.2563	66.2548	69.0557	69.7936	65.0563	62.61	65.8911
A	371	161.4	157.561	161.047	148.818	165.49	147.411	162.006	146.949	164.205	160.615	152.934	156.704
A	372	170.5	169.962	176.806	163.185	177.853	158.813	175.454	159.894	175.215	175.822	165.026	169.803
A	373	188.3	191.733	195.427	183.137	198.303	181.982	196.692	181.706	197.831	200.17	186.734	191.372
A	376	95.7	98.5545	99.5924	98.4235	99.8568	90.0313	96.3441	93.7685	101.197	98.8	90.8907	96.7459
A	377	113	116.343	120.018	117.457	121.655	109.224	115.862	113.831	120.194	118.765	109.979	116.333
A	378	133.9	140.13	141.763	137.306	143.611	130.197	138.316	132.781	143.337	143.573	131.22	138.223
A	379	144.6	154.409	153.818	151.241	155.282	143.493	155.354	144.549	157.922	156.943	144.67	151.768
A	380	197.9	205.293	206.663	195.064	210.34	195.878	207.45	192.308	210.023	212.974	197.9	203.389
A	381	209.4	221.727	224.216	211.284	226.918	211.799	220.889	209.863	223.255	233.327	215.649	219.893
A	382	271.5	280.527	281.815	249.244	289.471	272.154	279.62	247.908	279.015	291.377	267.364	273.85
A	383	274.9	286.134	291.056	259.459	297.889	280.397	288.766	257.65	284.983	301.779	276.37	282.448
A	384	324.5	333.863	341.006	297.205	351.419	330.587	333.858	299.167	336.334	353.443	323.497	330.038
B	385	157.2	163.209	169.314	162.714	172.854	164.743	168.264	155.268	163.89	168.472	153.841	164.257
B	386	115.8	119.151	119.516	120.445	120.299	118.697	121.973	111.715	120.173	126.38	110.06	118.841
B	387	168	168.928	172.894	167.819	178.075	166.014	170.601	158.353	173.971	177.882	160.757	169.529
B	388	124.4	121.64	125.633	121.578	129.667	117.791	123.415	110.048	125.653	126.155	115.413	121.699
B	389	137.3	137.296	143.021	139.477	144.442	135.126	139.131	128.442	143.33	142.981	131.917	138.516
B	390	166.2	166.958	173.061	166.878	177.282	162.854	168.28	154.377	172.381	174.654	159.706	167.643
B	391	181.7	184.958	191.05	184.504	194.314	183.545	189.06	175.871	192.128	196.635	179.077	187.114
B	392	200.1	204.873	213.083	203.671	217.344	203.645	208.4	194.764	209.838	220.329	198.972	207.492
B	393	217.5	223.57	234.129	221.22	239.061	223.328	230.467	214.335	230.201	241.124	217.135	227.457
B	394	222	217.192	226.962	204.819	231.363	210.327	220.791	189.385	219.093	236.256	210.269	216.646
B	395	152	146.24	158.124	151.094	165.384	151.341	153.772	138.424	152.468	163.026	149.064	152.894
B	396	203	197.713	208.997	194.639	217.731	202.214	206.235	185.851	202.217	215.776	200.656	203.203
B	397	193	187.822	188.387	176.93	205.049	185.519	191.311	166.173	191.872	195.065	182.425	187.055
B	398	115	112.146	117.819	114.79	117.369	110.866	114.882	104.149	118.437	115.418	107.686	113.356
B	399	143	141.904	148.66	141.096	147.968	141.52	145.846	130.323	146.701	144.709	136.132	142.486
B	400	167	165.636	175.084	166.218	175.26	163.69	169.425	153.932	171.207	171.436	161.438	167.333
B	401	102	92.256	99.6308	101.156	107.218	94.4695	101.932	86.4197	98.9489	97.5	91.3571	97.0888
B	402	107	101.497	108.066	110.028	115.487	102.863	108.856	96.7463	107.538	107.354	100.194	105.863
B	403	129	122.353	130.49	130.382	138.936	123.951	131.563	116.615	131.087	129.502	121.817	127.67
B	404	57.9	54.8824	55.7511	64.4683	61.0323	55.4821	56.9395	55.1908	60.8869	57.2645	54.524	57.6422
B	405	54.6	51.6807	52.4175	60.5317	57.1951	52.6932	52.7277	53.2709	57.6765	53.0542	51.7863	54.3034
B	406	59.7	57.994	59.2344	70.012	64.3252	59.2748	59.6748	61.5334	65.1834	60.8847	58.3216	61.6438
B	407	53.2	50.1319	51.7625	58.2958	56.0095	51.3248	51.1639	51.5935	56.2209	51.8684	49.5458	52.7917
B	411	43.2	40.7414	42.1587	47.3051	44.2459	41.6784	41.5352	41.9333	45.1209	43.5628	42.3648	43.0646
B	412	55	53.3696	54.7592	61.3914	58.1721	53.879	53.5285	54.4248	58.3318	54.6888	52.5382	55.5083
B	413	56.7	55.5554	56.8369	65.1638	60.7805	56.2196	55.7076	57.3057	61.0737	56.9269	55.0326	58.0603
B	414	58.4	57.147	58.8021	68.5416	62.7639	58.3453	58.2049	60.0008	63.7027	59.1062	57.5268	60.4141
B	415	61.1	59.6495	61.3902	72.1621	66.015	61.5334	61.7815	63.7808	66.8056	62.403	60.7183	63.6239
B	416	63	64.7083	66.8398	78.2319	70.1046	66.6466	67.0719	71.1345	70.9691	69.2603	66.0754	69.1042
B	417	146	140.517	149.787	147.722	157.624	142.866	148.888	133.209	149.927	148.431	139.094	145.806
B	418	101	97.0558	104.97	104.176	108.66	99.3437	104.462	92.9393	104.017	104.372	98.2799	101.828
B	419	81.1	75.3128	78.7902	77.7713	82.3228	75.5714	79.5424	72.3055	81.9057	76.8524	71.1854	77.156
B	420	86.3	82.2573	86.7686	87.8157	90.2504	83.5173	87.0884	80.848	89.1008	84.6806	79.0547	85.1382
B	421	71.2	65.4418	68.2551	69.0845	73.3122	66.8378	68.0976	64.2946	71.8606	67.3142	62.8019	67.73
B	422	77.6	72.8114	75.8919	79.0118	80.8711	75.1765	76.5821	73.3065	80.2383	74.8987	70.8975	75.9686
B	423	77.1	65.4884	68.672	67.138	72.8997	65.5605	66.8164	63.1945	70.3815	69.4018	63.1806	67.2733
B	424	69.7	63.3894	66.6431	66.8734	69.8822	64.5681	65.2269	62.7402	68.1189	66.0629	61.4132	65.4918
B	425	74.4	69.6796	73.1945	74.7601	76.7234	71.029	72.7828	70.4152	75.6918	72.3671	68.0758	72.4719
B	426	78.1	73.9909	77.0381	79.999	81.9245	76.1719	77.5179	75.2017	80.6245	76.6985	71.2791	77.0446
B	427	82.9	79.0315	82.7039	85.8721	87.5492	81.8289	83.5695	80.4979	86.4499	81.9168	76.6766	82.6097
B	428	89.7	86.8685	91.1009	93.2743	95.005	88.9687	91.1245	87.9037	94.112	89.1278	83.9256	90.1411
B	429	94.4	93.5715	97.9968	100.263	101.405	94.3048	96.7029	93.6991	99.6672	95.686	89.7511	96.3047
B	430	72.1	67.288	72.7441	74.3372	76.8087	71.308	73.5882	67.5273	73.8114	69.868	63.6948	71.0976
B	431	69.1	64.2924	70.1112	69.4352	70.6271	66.1726	69.8412	62.6329	69.3891	66.4898	60.6764	66.9668
B	432	87.7	83.0725	87.9386	89.5437	92.6195	85.8614	89.2076	80.2488	88.814	85.3301	78.867	86.1503
B	433	102	97.5417	103.83	103.932	107.128	100.629	104.666	94.1512	104.569	100.833	92.2392	100.952
B	434	61.8	54.4707	59.1023	57.7048	62.8512	57.4124	59.0047	53.981	62.5301	59.0391	53.8688	57.9965
B	435	66.8	60.8613	64.0889	63.9825	69.9113	64.54	64.9124	60.9008	69.009	65.3591	59.8109	64.3376
B	436	68.7	61.103	64.4702	63.026	70.3978	62.2305	64.8779	56.6718	68.32	64.5275	58.8414	63.4466
B	437	73.6	67.8765	71.1099	70.5014	76.0479	69.5042	71.4833	63.8827	74.7962	71.6808	64.8845	70.1767
B	438	76.8	71.4729	74.6425	75.796	80.2905	73.7763	76.1524	69.1324	78.7439	76.1643	68.532	74.4703
B	439	79	74.39	77.5299	78.8828	83.147	76.6782	79.4423	72.2623	81.6899	79.4807	71.7143	77.5217
B	440	80.5	76.9602	80.0496	81.3894	85.366	78.4305	81.6807	74.8209	83.8195	81.7854	74.2226	79.8525
B	441	83.9	80.9777	84.4412	86.1107	89.0348	82.7837	85.4871	79.472	87.96	85.3712	77.5434	83.9182
B	442	88	85.8079	90.3238	91.7649	93.6258	88.5222	90.6463	85.2313	92.672	90.1583	82.2877	89.104
B	443	117	114.016	118.918	117.964	124.051	115.747	120.511	108.03	120.226	117.782	108.335	116.558
B	444	119	117.013	121.802	121.816	126.618	118.799	123.79	112.137	123.717	120.886	111.731	119.831
B	445	159	154.55	161.709	156.693	168.929	155.849	162.49	141.32	161.815	162.237	150.341	157.593
B	446	161	157.887	165.418	161.733	173.068	160.689	166.138	146.699	165.366	166.458	154.569	161.803
AB	447	167	167.647	174.998	172.815	181.622	171.762	175.171	158.147	174.487	176.792	163.498	171.694
B	448	222	218.855	227.728	214.167	237.83	219.459	227.116	199.069	225.815	233.418	214.536	221.799
B	449	229	227.837	236.641	222.04	246.183	229.658	236.302	208.784	233.558	244.018	224.163	230.918
B	450	234	236.606	244.386	228.373	253.763	237.644	243.703	218.239	239.48	254.117	232.891	238.92
B	451	243	248.224	257.815	239.014	265.02	248.947	255.788	231.17	250.564	267.96	242.816	250.732
B	452	264	270.579	283.203	258.864	289.139	273.288	279.945	253.441	275.033	291.304	263.937	273.873
B	453	62	66.0139	74.599	75.8477	77.8316	71.7509	71.6184	73.6335	70.6786	75.5824	69.4241	72.698
B	454	161.8	162.088	175.203	160.485	180.546	165.588	168.864	155.012	170.015	181.646	159.655	167.91
B	455	169.3	175.774	188.504	174.302	192.884	179.886	179.66	169.733	180.811	193.675	172.586	180.782
B	456	75.3	89.3089	88.2074	91.3052	94.252	92.3677	87.9673	97.5325	90.5058	97.1416	81.9771	91.0565
B	457	195.8	203.961	216.357	200.555	220.152	207.954	208.105	198.595	208.216	225.538	199.012	208.844
B	458	226.4	235.477	249.044	229.561	251.884	239.98	242.003	227.753	241.238	260.178	231.401	240.852
B	459	294	302.544	317.336	285.084	323.586	306.365	309.78	281.493	307.118	327.976	296.246	305.753
A	460	361.2	364.873	383.431	330.741	391.917	366.64	371.593	330.456	370.567	390.572	358.063	365.885
