# Supplementary material for: Quantifying the Error of Secondary vs. Distant Primary Calibrations in a Simulated Environment
Source: Front Genet. 2020 Mar 20;11:252. doi: 10.3389/fgene.2020.00252 (PMC7099002; doi:10.3389/fgene.2020.00252)
Supplement: Supplementary file 3 [file Data_Sheet_3.xlsx]

## Sheet: 0B
Supplementary File Data Sheet 3.XLSX: Concatenation specific time estimates for Tree B (Primary Calibrations). Differnet calibration scenarios are shown in different worksheets (0B - 20H). See Methods in the main text for a description of each calibration scenario.
			Concatenations
			1	2	3	4	5	6	7	8	9	10
Tree	NWKNodeNum	trueTimeMillions	TimeEst0B	TimeEst0B	TimeEst0B	TimeEst0B	TimeEst0B	TimeEst0B	TimeEst0B	TimeEst0B	TimeEst0B	TimeEst0B	0BAverage
B	385	157.2	163.88	163.03	159.216	158.806	161.38	161.577	166.554	158.658	160.938	160.062	161.41
B	386	115.8	119.545	114.974	116.649	110.44	116.12	116.595	118.631	116.003	120.301	113.853	116.311
B	387	168	169.613	166.473	162.509	163.54	162.387	163.126	168.137	168.061	169.449	166.239	165.953
B	388	124.4	121.994	120.785	117.698	118.864	114.95	117.941	116.732	121.122	120.168	119.285	118.954
B	389	137.3	137.822	137.545	134.881	132.466	131.968	132.969	135.847	138.167	135.986	136.362	135.401
B	390	166.2	167.64	166.472	161.883	162.699	159.183	160.855	164.18	166.32	166.254	165.038	164.052
B	391	181.7	185.795	183.874	179.19	178.463	179.59	180.702	187.441	185.471	187.406	185.169	183.31
B	392	200.1	206.005	205.01	198.163	199.564	199.323	199.203	208.476	202.646	210.029	206.039	203.446
B	393	217.5	224.525	225.416	215.998	219.627	218.818	220.807	230.197	222.439	230.084	225.111	223.302
B	394	222	216.899	216.958	200.374	212.673	205.651	212.08	203.975	210.277	223.56	216.132	211.858
B	395	152	145.82	151.272	147.532	152.068	147.408	147.273	147.786	145.815	154.071	152.248	149.129
B	396	203	197.16	199.866	189.734	200.125	196.914	197.324	198.191	193.423	203.594	205.055	198.138
B	397	193	187.265	179.998	172.852	188.326	180.552	182.94	178.311	183.875	184.715	186.579	182.541
B	398	115	111.531	112.382	111.212	107.808	107.874	109.677	110.163	113.464	108.958	110.002	110.307
B	399	143	141.15	141.838	136.662	135.94	137.744	139.271	137.704	140.525	136.53	139.093	138.646
B	400	167	164.679	167.03	161.478	161.166	159.313	161.969	163.416	163.989	161.936	164.909	162.988
B	401	102	91.7903	94.8737	97.3279	98.4061	91.5467	97.1651	90.2275	94.581	91.8199	93.3289	94.1067
B	402	107	101.007	102.931	105.841	105.99	99.7439	103.785	100.959	102.835	101.106	102.38	102.658
B	403	129	121.823	124.367	125.519	127.563	120.274	125.409	122.218	125.385	122.126	124.472	123.916
B	404	57.9	54.6543	53.1198	60.8566	56.0555	53.8268	54.3213	56.6372	58.2612	54.027	55.648	55.7408
B	405	54.6	51.4749	49.9445	57.1413	52.5346	51.1268	50.3008	54.6853	55.1973	50.0756	52.8492	52.533
B	406	59.7	57.7751	56.4442	66.1051	59.1023	57.5431	56.9393	63.1789	62.4029	57.4939	59.523	59.6508
B	407	53.2	49.9226	49.3187	54.9608	51.4377	49.7913	48.8015	52.8928	53.8135	48.9368	50.5615	51.0437
B	411	43.2	40.5761	40.1669	44.5663	40.6309	40.4353	39.6202	42.9699	43.1944	41.0927	43.2398	41.6492
B	412	55	53.1579	52.1773	57.8396	53.4313	52.2914	51.0639	55.8035	55.8473	51.6124	53.6225	53.6847
B	413	56.7	55.3409	54.1606	61.4384	55.8378	54.5737	53.1456	58.7936	58.4781	53.744	56.1684	56.1681
B	414	58.4	56.9267	56.0365	64.6411	57.6631	56.6462	55.5305	61.5875	61.0039	55.8138	58.7168	58.4566
B	415	61.1	59.4263	58.5028	68.1302	60.6562	59.7505	58.9479	65.5367	63.9649	58.9397	61.9743	61.5829
B	416	63	64.4945	63.7004	73.8999	64.471	64.7589	63.9748	73.1491	67.9247	65.502	67.485	66.936
B	417	146	139.949	142.748	142.437	144.768	138.674	141.963	140.099	143.454	140.093	142.095	141.628
B	418	101	96.6162	100.059	100.595	99.7381	96.5024	99.5432	98.0018	99.5196	98.4161	100.452	98.9444
B	419	81.1	74.9206	75.0482	74.164	75.5128	73.2553	75.7512	75.5084	78.3538	72.4734	72.7908	74.7779
B	420	86.3	81.8442	82.6561	83.7571	82.8208	81.0078	82.9635	84.3987	85.261	79.9077	80.8431	82.546
B	421	71.2	65.1022	65.0201	65.7272	67.2476	64.7635	64.8643	67.0435	68.7177	63.4664	64.2214	65.6174
B	422	77.6	72.4497	72.3011	75.1865	74.2134	72.8817	72.9585	76.407	76.7602	70.6605	72.5023	73.6321
B	423	77.1	65.1485	65.4016	63.8919	66.8639	63.5189	63.6352	65.8058	67.3062	65.4325	64.6007	65.1605
B	424	69.7	63.0578	63.4703	63.664	64.093	62.5599	62.1199	65.3298	65.1351	62.2883	62.7969	63.4515
B	425	74.4	69.3311	69.72	71.1725	70.4012	68.8611	69.3345	73.3268	72.395	68.2777	69.6101	70.243
B	426	78.1	73.6328	73.3837	76.161	75.1821	73.8681	73.8489	78.3589	77.1224	72.3867	72.8877	74.6832
B	427	82.9	78.6547	78.7924	81.844	80.3568	79.3686	79.6177	84.0066	82.7095	77.326	78.4103	80.1087
B	428	89.7	86.4562	86.7942	88.9961	87.2071	86.3229	86.8104	91.8469	90.0612	84.1537	85.8262	87.4475
B	429	94.4	93.1583	93.3768	95.7216	93.0886	91.5354	92.1087	97.9158	95.3861	90.3622	91.7751	93.4429
B	430	72.1	66.965	69.261	71.349	70.4997	69.1677	70.0747	70.7334	70.5841	65.8895	65.1188	68.9643
B	431	69.1	63.974	66.7589	66.6004	64.8084	64.1447	66.4806	65.4203	66.3454	62.6985	62.0039	64.9235
B	432	87.7	82.6739	83.7514	85.89	85.0252	83.2624	84.9465	83.7711	84.9363	80.4758	80.6086	83.5341
B	433	102	97.0916	98.8876	99.7765	98.3553	97.6236	99.6643	98.5563	100.017	95.1424	94.2865	97.9401
B	434	61.8	54.1646	56.255	54.7437	57.6466	55.5739	56.1716	55.7545	59.7178	55.5804	55.0806	56.0689
B	435	66.8	60.5303	61.008	60.7066	64.1502	62.5148	61.8038	62.8912	65.9334	61.5799	61.1583	62.2276
B	436	68.7	60.7578	61.3601	59.8622	64.5704	60.2466	61.7437	58.5664	65.2586	60.743	60.1673	61.3276
B	437	73.6	67.5128	67.688	66.9705	69.779	67.3217	68.0527	66.0232	71.4618	67.5145	66.3462	67.867
B	438	76.8	71.0999	71.0589	72.0615	73.6835	71.4835	72.5077	71.6037	75.2424	71.7833	70.0764	72.0601
B	439	79	74.0118	73.8221	75.0264	76.3224	74.3169	75.6454	74.9038	78.0663	74.9325	73.3252	75.0373
B	440	80.5	76.5754	76.2221	77.4688	78.3647	76.0285	77.7774	77.6575	80.1179	77.1264	75.8868	77.3226
B	441	83.9	80.5986	80.4224	82.0656	81.7407	80.2804	81.4036	82.6777	84.0872	80.5312	79.2751	81.3082
B	442	88	85.4136	86.0351	87.5196	85.9552	85.8608	86.3227	88.8133	88.6083	85.0775	84.1243	86.373
B	443	117	113.496	113.268	113.293	113.901	112.316	114.767	113.211	114.988	111.169	110.751	113.116
B	444	119	116.49	116.03	117.065	116.267	115.306	117.904	117.578	118.378	114.15	114.235	116.34
B	445	159	153.862	154.107	151.309	155.096	151.333	154.784	148.869	154.837	153.077	153.706	153.098
B	446	161	157.236	157.665	156.241	158.946	156.056	158.318	154.626	158.246	157.165	157.953	157.245
B	447	167	167	167	167	167	167	167	167	167	167	167	167
B	448	222	217.887	217.322	208.686	218.571	213.508	216.841	212.802	216.246	220.555	219.174	216.159
B	449	229	227.19	225.992	216.67	226.194	223.598	225.685	223.8	223.719	230.808	229.142	225.28
B	450	234	235.885	233.496	222.869	233.368	231.546	233.035	234.153	229.439	240.295	238.061	233.215
B	451	243	247.719	246.231	233.672	243.561	243.062	245.053	248.409	240.29	253.517	248.779	245.029
B	452	264	270.724	271.461	253.197	265.463	266.945	267.734	272.404	264.876	276.541	271.576	268.092
B	453	62	69.8404	74.3572	76.8042	71.512	72.9579	70.8439	81.2418	70.5484	72.0659	73.7305	73.3902
B	454	161.8	171.696	174.574	162.526	165.684	167.965	166.975	170.551	169.484	172.759	169.484	169.17
B	455	169.3	186.312	187.93	176.584	176.724	182.364	177.56	187.387	180.268	184.561	183.233	182.292
B	456	75.3	94.6518	88.3793	93.0653	86.5026	93.8266	87.1866	108.691	90.7786	93.2826	87.1831	92.3547
B	457	195.8	216.072	216.18	204.058	201.807	210.966	205.841	220.705	208.352	215.504	211.372	211.086
B	458	226.4	249.248	248.891	233.941	231.213	243.667	240.305	253.641	241.569	249.115	247.368	243.896
B	459	294	310.132	309.291	284.378	295.583	303.893	300.862	307.265	300.994	311.153	309.326	303.288

## Sheet: 10B
Supplementary File Data Sheet 3.XLSX: Concatenation specific time estimates for Tree B (Primary Calibrations). Differnet calibration scenarios are shown in different worksheets (0B - 20H). See Methods in the main text for a description of each calibration scenario.
			Concatenations
			1	2	3	4	5	6	7	8	9	10
Tree	NWKNodeNum	trueTimeMillions	TimeEst10B	TimeEst10B	TimeEst10B	TimeEst10B	TimeEst10B	TimeEst10B	TimeEst10B	TimeEst10B	TimeEst10B	TimeEst10B	10BAverage
B	385	157.2	163.88	163.03	159.216	158.806	161.38	161.577	166.554	158.658	160.938	160.062	161.41
B	386	115.8	119.545	114.974	116.649	110.44	116.12	116.595	118.631	116.003	120.301	113.853	116.311
B	387	168	169.613	166.473	162.509	163.54	162.387	163.126	168.137	168.061	169.449	166.239	165.953
B	388	124.4	121.994	120.785	117.698	118.864	114.95	117.941	116.732	121.122	120.168	119.285	118.954
B	389	137.3	137.822	137.545	134.881	132.466	131.968	132.969	135.847	138.167	135.986	136.362	135.401
B	390	166.2	167.64	166.472	161.883	162.699	159.183	160.855	164.18	166.32	166.254	165.038	164.052
B	391	181.7	185.795	183.874	179.19	178.463	179.59	180.702	187.441	185.471	187.406	185.169	183.31
B	392	200.1	206.005	205.01	198.163	199.564	199.323	199.203	208.476	202.646	210.029	206.039	203.446
B	393	217.5	224.525	225.416	215.998	219.627	218.818	220.807	230.197	222.439	230.084	225.111	223.302
B	394	222	216.899	216.958	200.374	212.673	205.651	212.08	203.975	210.277	223.56	216.132	211.858
B	395	152	145.82	151.272	147.532	152.068	147.408	147.273	147.786	145.815	154.071	152.248	149.129
B	396	203	197.16	199.866	189.734	200.125	196.914	197.324	198.191	193.423	203.594	205.055	198.138
B	397	193	187.265	179.998	172.852	188.326	180.552	182.94	178.311	183.875	184.715	186.579	182.541
B	398	115	111.531	112.382	111.212	107.808	107.874	109.677	110.163	113.464	108.958	110.002	110.307
B	399	143	141.15	141.838	136.662	135.94	137.744	139.271	137.704	140.525	136.53	139.093	138.646
B	400	167	164.679	167.03	161.478	161.166	159.313	161.969	163.416	163.989	161.936	164.909	162.988
B	401	102	91.7903	94.8737	97.3279	98.4061	91.5467	97.1651	90.2275	94.581	91.8199	93.3289	94.1067
B	402	107	101.007	102.931	105.841	105.99	99.7439	103.785	100.959	102.835	101.106	102.38	102.658
B	403	129	121.823	124.367	125.519	127.563	120.274	125.409	122.218	125.385	122.126	124.472	123.916
B	404	57.9	54.6543	53.1198	60.8566	56.0555	53.8268	54.3213	56.6372	58.2612	54.027	55.648	55.7408
B	405	54.6	51.4749	49.9445	57.1413	52.5346	51.1268	50.3008	54.6853	55.1973	50.0756	52.8492	52.533
B	406	59.7	57.7751	56.4442	66.1051	59.1023	57.5431	56.9393	63.1789	62.4029	57.4939	59.523	59.6508
B	407	53.2	49.9226	49.3187	54.9608	51.4377	49.7913	48.8015	52.8928	53.8135	48.9368	50.5615	51.0437
B	411	43.2	40.5761	40.1669	44.5663	40.6309	40.4353	39.6202	42.9699	43.1944	41.0927	43.2398	41.6492
B	412	55	53.1579	52.1773	57.8396	53.4313	52.2914	51.0639	55.8035	55.8473	51.6124	53.6225	53.6847
B	413	56.7	55.3409	54.1606	61.4384	55.8378	54.5737	53.1456	58.7936	58.4781	53.744	56.1684	56.1681
B	414	58.4	56.9267	56.0365	64.6411	57.6631	56.6462	55.5305	61.5875	61.0039	55.8138	58.7168	58.4566
B	415	61.1	59.4263	58.5028	68.1302	60.6562	59.7505	58.9479	65.5367	63.9649	58.9397	61.9743	61.5829
B	416	63	64.4945	63.7004	73.8999	64.471	64.7589	63.9748	73.1491	67.9247	65.502	67.485	66.936
B	417	146	139.949	142.748	142.437	144.768	138.674	141.963	140.099	143.454	140.093	142.095	141.628
B	418	101	96.6162	100.059	100.595	99.7381	96.5024	99.5432	98.0018	99.5196	98.4161	100.452	98.9444
B	419	81.1	74.9206	75.0482	74.164	75.5128	73.2553	75.7512	75.5084	78.3538	72.4734	72.7908	74.7779
B	420	86.3	81.8442	82.6561	83.7571	82.8208	81.0078	82.9635	84.3987	85.261	79.9077	80.8431	82.546
B	421	71.2	65.1022	65.0201	65.7272	67.2476	64.7635	64.8643	67.0435	68.7177	63.4664	64.2214	65.6174
B	422	77.6	72.4497	72.3011	75.1865	74.2134	72.8817	72.9585	76.407	76.7602	70.6605	72.5023	73.6321
B	423	77.1	65.1485	65.4016	63.8919	66.8639	63.5189	63.6352	65.8058	67.3062	65.4325	64.6007	65.1605
B	424	69.7	63.0578	63.4703	63.664	64.093	62.5599	62.1199	65.3298	65.1351	62.2883	62.7969	63.4515
B	425	74.4	69.3311	69.72	71.1725	70.4012	68.8611	69.3345	73.3268	72.395	68.2777	69.6101	70.243
B	426	78.1	73.6328	73.3837	76.161	75.1821	73.8681	73.8489	78.3589	77.1224	72.3867	72.8877	74.6832
B	427	82.9	78.6547	78.7924	81.844	80.3568	79.3686	79.6177	84.0066	82.7095	77.326	78.4103	80.1087
B	428	89.7	86.4562	86.7942	88.9961	87.2071	86.3229	86.8104	91.8469	90.0612	84.1537	85.8262	87.4475
B	429	94.4	93.1583	93.3768	95.7216	93.0886	91.5354	92.1087	97.9158	95.3861	90.3622	91.7751	93.4429
B	430	72.1	66.965	69.261	71.349	70.4997	69.1677	70.0747	70.7334	70.5841	65.8895	65.1188	68.9643
B	431	69.1	63.974	66.7589	66.6004	64.8084	64.1447	66.4806	65.4203	66.3454	62.6985	62.0039	64.9235
B	432	87.7	82.6739	83.7514	85.89	85.0252	83.2624	84.9465	83.7711	84.9363	80.4758	80.6086	83.5341
B	433	102	97.0916	98.8876	99.7765	98.3553	97.6236	99.6643	98.5563	100.017	95.1424	94.2865	97.9401
B	434	61.8	54.1646	56.255	54.7437	57.6466	55.5739	56.1716	55.7545	59.7178	55.5804	55.0806	56.0689
B	435	66.8	60.5303	61.008	60.7066	64.1502	62.5148	61.8038	62.8912	65.9334	61.5799	61.1583	62.2276
B	436	68.7	60.7578	61.3601	59.8622	64.5704	60.2466	61.7437	58.5664	65.2586	60.743	60.1673	61.3276
B	437	73.6	67.5128	67.688	66.9705	69.779	67.3217	68.0527	66.0232	71.4618	67.5145	66.3462	67.867
B	438	76.8	71.0999	71.0589	72.0615	73.6835	71.4835	72.5077	71.6037	75.2424	71.7833	70.0764	72.0601
B	439	79	74.0118	73.8221	75.0264	76.3224	74.3169	75.6454	74.9038	78.0663	74.9325	73.3252	75.0373
B	440	80.5	76.5754	76.2221	77.4688	78.3647	76.0285	77.7774	77.6575	80.1179	77.1264	75.8868	77.3226
B	441	83.9	80.5986	80.4224	82.0656	81.7407	80.2804	81.4036	82.6777	84.0872	80.5312	79.2751	81.3082
B	442	88	85.4136	86.0351	87.5196	85.9552	85.8608	86.3227	88.8133	88.6083	85.0775	84.1243	86.373
B	443	117	113.496	113.268	113.293	113.901	112.316	114.767	113.211	114.988	111.169	110.751	113.116
B	444	119	116.49	116.03	117.065	116.267	115.306	117.904	117.578	118.378	114.15	114.235	116.34
B	445	159	153.862	154.107	151.309	155.096	151.333	154.784	148.869	154.837	153.077	153.706	153.098
B	446	161	157.236	157.665	156.241	158.946	156.056	158.318	154.626	158.246	157.165	157.953	157.245
B	447	167	167	167	167	167	167	167	167	167	167	167	167
B	448	222	217.887	217.322	208.686	218.571	213.508	216.841	212.802	216.246	220.555	219.174	216.159
B	449	229	227.19	225.992	216.67	226.194	223.598	225.685	223.8	223.719	230.808	229.142	225.28
B	450	234	235.885	233.496	222.869	233.368	231.546	233.035	234.153	229.439	240.295	238.061	233.215
B	451	243	247.719	246.231	233.672	243.561	243.062	245.053	248.409	240.29	253.517	248.779	245.029
B	452	264	270.724	271.461	253.197	265.463	266.945	267.734	272.404	264.876	276.541	271.576	268.092
B	453	62	69.8404	74.3572	76.8042	71.512	72.9579	70.8439	81.2418	70.5484	72.0659	73.7305	73.3902
B	454	161.8	171.696	174.574	162.526	165.684	167.965	166.975	170.551	169.484	172.759	169.484	169.17
B	455	169.3	186.312	187.93	176.584	176.724	182.364	177.56	187.387	180.268	184.561	183.233	182.292
B	456	75.3	94.6518	88.3793	93.0653	86.5026	93.8266	87.1866	108.691	90.7786	93.2826	87.1831	92.3547
B	457	195.8	216.072	216.18	204.058	201.807	210.966	205.841	220.705	208.352	215.504	211.372	211.086
B	458	226.4	249.248	248.891	233.941	231.213	243.667	240.305	253.641	241.569	249.115	247.368	243.896
B	459	294	310.132	309.291	284.378	295.583	303.893	300.862	307.265	300.994	311.153	309.326	303.288

## Sheet: 20B
Supplementary File Data Sheet 3.XLSX: Concatenation specific time estimates for Tree B (Primary Calibrations). Differnet calibration scenarios are shown in different worksheets (0B - 20H). See Methods in the main text for a description of each calibration scenario.
			Concatenations
			1	2	3	4	5	6	7	8	9	10
Tree	NWKNodeNum	trueTimeMillions	TimeEst20B	TimeEst20B	TimeEst20B	TimeEst20B	TimeEst20B	TimeEst20B	TimeEst20B	TimeEst20B	TimeEst20B	TimeEst20B	20BAverage
B	385	157.2	163.88	163.03	159.216	158.806	161.38	161.577	166.554	158.658	160.938	160.062	161.41
B	386	115.8	119.545	114.974	116.649	110.44	116.12	116.595	118.631	116.003	120.301	113.853	116.311
B	387	168	169.613	166.473	162.509	163.54	162.387	163.126	168.137	168.061	169.449	166.239	165.953
B	388	124.4	121.994	120.785	117.698	118.864	114.95	117.941	116.732	121.122	120.168	119.285	118.954
B	389	137.3	137.822	137.545	134.881	132.466	131.968	132.969	135.847	138.167	135.986	136.362	135.401
B	390	166.2	167.64	166.472	161.883	162.699	159.183	160.855	164.18	166.32	166.254	165.038	164.052
B	391	181.7	185.795	183.874	179.19	178.463	179.59	180.702	187.441	185.471	187.406	185.169	183.31
B	392	200.1	206.005	205.01	198.163	199.564	199.323	199.203	208.476	202.646	210.029	206.039	203.446
B	393	217.5	224.525	225.416	215.998	219.627	218.818	220.807	230.197	222.439	230.084	225.111	223.302
B	394	222	216.899	216.958	200.374	212.673	205.651	212.08	203.975	210.277	223.56	216.132	211.858
B	395	152	145.82	151.272	147.532	152.068	147.408	147.273	147.786	145.815	154.071	152.248	149.129
B	396	203	197.16	199.866	189.734	200.125	196.914	197.324	198.191	193.423	203.594	205.055	198.138
B	397	193	187.265	179.998	172.852	188.326	180.552	182.94	178.311	183.875	184.715	186.579	182.541
B	398	115	111.531	112.382	111.212	107.808	107.874	109.677	110.163	113.464	108.958	110.002	110.307
B	399	143	141.15	141.838	136.662	135.94	137.744	139.271	137.704	140.525	136.53	139.093	138.646
B	400	167	164.679	167.03	161.478	161.166	159.313	161.969	163.416	163.989	161.936	164.909	162.988
B	401	102	91.7903	94.8737	97.3279	98.4061	91.5467	97.1651	90.2275	94.581	91.8199	93.3289	94.1067
B	402	107	101.007	102.931	105.841	105.99	99.7439	103.785	100.959	102.835	101.106	102.38	102.658
B	403	129	121.823	124.367	125.519	127.563	120.274	125.409	122.218	125.385	122.126	124.472	123.916
B	404	57.9	54.6543	53.1198	60.8566	56.0555	53.8268	54.3213	56.6372	58.2612	54.027	55.648	55.7408
B	405	54.6	51.4749	49.9445	57.1413	52.5346	51.1268	50.3008	54.6853	55.1973	50.0756	52.8492	52.533
B	406	59.7	57.7751	56.4442	66.1051	59.1023	57.5431	56.9393	63.1789	62.4029	57.4939	59.523	59.6508
B	407	53.2	49.9226	49.3187	54.9608	51.4377	49.7913	48.8015	52.8928	53.8135	48.9368	50.5615	51.0437
B	411	43.2	40.5761	40.1669	44.5663	40.6309	40.4353	39.6202	42.9699	43.1944	41.0927	43.2398	41.6492
B	412	55	53.1579	52.1773	57.8396	53.4313	52.2914	51.0639	55.8035	55.8473	51.6124	53.6225	53.6847
B	413	56.7	55.3409	54.1606	61.4384	55.8378	54.5737	53.1456	58.7936	58.4781	53.744	56.1684	56.1681
B	414	58.4	56.9267	56.0365	64.6411	57.6631	56.6462	55.5305	61.5875	61.0039	55.8138	58.7168	58.4566
B	415	61.1	59.4263	58.5028	68.1302	60.6562	59.7505	58.9479	65.5367	63.9649	58.9397	61.9743	61.5829
B	416	63	64.4945	63.7004	73.8999	64.471	64.7589	63.9748	73.1491	67.9247	65.502	67.485	66.936
B	417	146	139.949	142.748	142.437	144.768	138.674	141.963	140.099	143.454	140.093	142.095	141.628
B	418	101	96.6162	100.059	100.595	99.7381	96.5024	99.5432	98.0018	99.5196	98.4161	100.452	98.9444
B	419	81.1	74.9206	75.0482	74.164	75.5128	73.2553	75.7512	75.5084	78.3538	72.4734	72.7908	74.7779
B	420	86.3	81.8442	82.6561	83.7571	82.8208	81.0078	82.9635	84.3987	85.261	79.9077	80.8431	82.546
B	421	71.2	65.1022	65.0201	65.7272	67.2476	64.7635	64.8643	67.0435	68.7177	63.4664	64.2214	65.6174
B	422	77.6	72.4497	72.3011	75.1865	74.2134	72.8817	72.9585	76.407	76.7602	70.6605	72.5023	73.6321
B	423	77.1	65.1485	65.4016	63.8919	66.8639	63.5189	63.6352	65.8058	67.3062	65.4325	64.6007	65.1605
B	424	69.7	63.0578	63.4703	63.664	64.093	62.5599	62.1199	65.3298	65.1351	62.2883	62.7969	63.4515
B	425	74.4	69.3311	69.72	71.1725	70.4012	68.8611	69.3345	73.3268	72.395	68.2777	69.6101	70.243
B	426	78.1	73.6328	73.3837	76.161	75.1821	73.8681	73.8489	78.3589	77.1224	72.3867	72.8877	74.6832
B	427	82.9	78.6547	78.7924	81.844	80.3568	79.3686	79.6177	84.0066	82.7095	77.326	78.4103	80.1087
B	428	89.7	86.4562	86.7942	88.9961	87.2071	86.3229	86.8104	91.8469	90.0612	84.1537	85.8262	87.4475
B	429	94.4	93.1583	93.3768	95.7216	93.0886	91.5354	92.1087	97.9158	95.3861	90.3622	91.7751	93.4429
B	430	72.1	66.965	69.261	71.349	70.4997	69.1677	70.0747	70.7334	70.5841	65.8895	65.1188	68.9643
B	431	69.1	63.974	66.7589	66.6004	64.8084	64.1447	66.4806	65.4203	66.3454	62.6985	62.0039	64.9235
B	432	87.7	82.6739	83.7514	85.89	85.0252	83.2624	84.9465	83.7711	84.9363	80.4758	80.6086	83.5341
B	433	102	97.0916	98.8876	99.7765	98.3553	97.6236	99.6643	98.5563	100.017	95.1424	94.2865	97.9401
B	434	61.8	54.1646	56.255	54.7437	57.6466	55.5739	56.1716	55.7545	59.7178	55.5804	55.0806	56.0689
B	435	66.8	60.5303	61.008	60.7066	64.1502	62.5148	61.8038	62.8912	65.9334	61.5799	61.1583	62.2276
B	436	68.7	60.7578	61.3601	59.8622	64.5704	60.2466	61.7437	58.5664	65.2586	60.743	60.1673	61.3276
B	437	73.6	67.5128	67.688	66.9705	69.779	67.3217	68.0527	66.0232	71.4618	67.5145	66.3462	67.867
B	438	76.8	71.0999	71.0589	72.0615	73.6835	71.4835	72.5077	71.6037	75.2424	71.7833	70.0764	72.0601
B	439	79	74.0118	73.8221	75.0264	76.3224	74.3169	75.6454	74.9038	78.0663	74.9325	73.3252	75.0373
B	440	80.5	76.5754	76.2221	77.4688	78.3647	76.0285	77.7774	77.6575	80.1179	77.1264	75.8868	77.3226
B	441	83.9	80.5986	80.4224	82.0656	81.7407	80.2804	81.4036	82.6777	84.0872	80.5312	79.2751	81.3082
B	442	88	85.4136	86.0351	87.5196	85.9552	85.8608	86.3227	88.8133	88.6083	85.0775	84.1243	86.373
B	443	117	113.496	113.268	113.293	113.901	112.316	114.767	113.211	114.988	111.169	110.751	113.116
B	444	119	116.49	116.03	117.065	116.267	115.306	117.904	117.578	118.378	114.15	114.235	116.34
B	445	159	153.862	154.107	151.309	155.096	151.333	154.784	148.869	154.837	153.077	153.706	153.098
B	446	161	157.236	157.665	156.241	158.946	156.056	158.318	154.626	158.246	157.165	157.953	157.245
B	447	167	167	167	167	167	167	167	167	167	167	167	167
B	448	222	217.887	217.322	208.686	218.571	213.508	216.841	212.802	216.246	220.555	219.174	216.159
B	449	229	227.19	225.992	216.67	226.194	223.598	225.685	223.8	223.719	230.808	229.142	225.28
B	450	234	235.885	233.496	222.869	233.368	231.546	233.035	234.153	229.439	240.295	238.061	233.215
B	451	243	247.719	246.231	233.672	243.561	243.062	245.053	248.409	240.29	253.517	248.779	245.029
B	452	264	270.724	271.461	253.197	265.463	266.945	267.734	272.404	264.876	276.541	271.576	268.092
B	453	62	69.8404	74.3572	76.8042	71.512	72.9579	70.8439	81.2418	70.5484	72.0659	73.7305	73.3902
B	454	161.8	171.696	174.574	162.526	165.684	167.965	166.975	170.551	169.484	172.759	169.484	169.17
B	455	169.3	186.312	187.93	176.584	176.724	182.364	177.56	187.387	180.268	184.561	183.233	182.292
B	456	75.3	94.6518	88.3793	93.0653	86.5026	93.8266	87.1866	108.691	90.7786	93.2826	87.1831	92.3547
B	457	195.8	216.072	216.18	204.058	201.807	210.966	205.841	220.705	208.352	215.504	211.372	211.086
B	458	226.4	249.248	248.891	233.941	231.213	243.667	240.305	253.641	241.569	249.115	247.368	243.896
B	459	294	310.132	309.291	284.378	295.583	303.893	300.862	307.265	300.994	311.153	309.326	303.288

## Sheet: 10L
Supplementary File Data Sheet 3.XLSX: Concatenation specific time estimates for Tree B (Primary Calibrations). Differnet calibration scenarios are shown in different worksheets (0B - 20H). See Methods in the main text for a description of each calibration scenario.
			Concatenations
			1	2	3	4	5	6	7	8	9	10
Tree	NWKNodeNum	trueTimeMillions	TimeEst10L	TimeEst10L	TimeEst10L	TimeEst10L	TimeEst10L	TimeEst10L	TimeEst10L	TimeEst10L	TimeEst10L	TimeEst10L	10LAverage
B	385	157.2	156.176	155.366	151.732	151.341	153.794	153.981	158.725	151.201	153.373	152.538	153.823
B	386	115.8	113.925	109.569	111.166	105.249	110.662	111.115	113.055	110.55	114.647	108.501	110.844
B	387	168	161.641	158.648	154.87	155.852	154.754	155.458	160.233	160.161	161.484	158.425	158.153
B	388	124.4	116.26	115.108	112.165	113.277	109.547	112.397	111.245	115.428	114.519	113.678	113.362
B	389	137.3	131.344	131.08	128.541	126.239	125.765	126.719	129.461	131.672	129.594	129.953	129.037
B	390	166.2	159.759	158.647	154.273	155.051	151.7	153.293	156.463	158.502	158.439	157.28	156.341
B	391	181.7	177.061	175.231	170.767	170.074	171.148	172.208	178.63	176.753	178.597	176.465	174.693
B	392	200.1	196.321	195.373	188.848	190.183	189.953	189.839	198.677	193.12	200.156	196.354	193.883
B	393	217.5	213.971	214.82	205.845	209.303	208.533	210.428	219.376	211.983	219.269	214.529	212.806
B	394	222	206.703	206.759	190.955	202.676	195.984	202.111	194.387	200.393	213.051	205.972	201.899
B	395	152	138.965	144.161	140.598	144.919	140.479	140.35	140.839	138.961	146.828	145.092	142.119
B	396	203	187.892	190.471	180.815	190.718	187.657	188.048	188.875	184.331	194.023	195.416	188.825
B	397	193	178.463	171.537	164.727	179.473	172.065	174.341	169.929	175.231	176.033	177.809	173.961
B	398	115	106.288	107.099	105.985	102.74	102.803	104.522	104.985	108.13	103.836	104.831	105.122
B	399	143	134.516	135.171	130.238	129.55	131.27	132.724	131.231	133.919	130.113	132.555	132.129
B	400	167	156.938	159.179	153.887	153.591	151.824	154.355	155.734	156.281	154.324	157.157	155.327
B	401	102	87.4757	90.4141	92.7529	93.7804	87.2434	92.5977	85.9863	90.1351	87.5038	88.9419	89.6831
B	402	107	96.2595	98.0928	100.866	101.008	95.0554	98.9062	96.2129	98.0007	96.3531	97.5672	97.8322
B	403	129	116.096	118.521	119.619	121.567	114.62	119.514	116.473	119.491	116.386	118.621	118.091
B	404	57.9	52.0852	50.6229	57.996	53.4205	51.2966	51.7678	53.9749	55.5226	51.4874	53.0322	53.1206
B	405	54.6	49.0553	47.5968	54.4553	50.0651	48.7236	47.9363	52.1148	52.6027	47.7218	50.3649	50.0637
B	406	59.7	55.0593	53.791	62.9977	56.3241	54.8383	54.2628	60.2091	59.4696	54.7913	56.725	56.8468
B	407	53.2	47.5759	47.0004	52.3773	49.0198	47.4508	46.5076	50.4065	51.284	46.6365	48.1848	48.6444
B	411	43.2	38.6688	38.2788	42.4714	38.721	38.5346	37.7578	40.95	41.164	39.1611	41.2073	39.6915
B	412	55	50.6592	49.7247	55.1208	50.9197	49.8334	48.6635	53.1804	53.2221	49.1863	51.1019	51.1612
B	413	56.7	52.7396	51.6148	58.5504	53.2131	52.0084	50.6474	56.03	55.7292	51.2177	53.5282	53.5279
B	414	58.4	54.2508	53.4024	61.6026	54.9526	53.9835	52.9202	58.6925	58.1363	53.1902	55.9567	55.7088
B	415	61.1	56.6329	55.7529	64.9277	57.805	56.9418	56.177	62.456	60.9582	56.1692	59.0611	58.6882
B	416	63	61.4628	60.7061	70.4261	61.4405	61.7149	60.9676	69.7106	64.7318	62.423	64.3128	63.7896
B	417	146	133.37	136.038	135.742	137.963	132.156	135.29	133.514	136.71	133.508	135.416	134.971
B	418	101	92.0746	95.3561	95.8666	95.0498	91.9662	94.8641	93.3952	94.8416	93.79	95.7302	94.2934
B	419	81.1	71.3989	71.5205	70.6779	71.9633	69.8119	72.1905	71.959	74.6707	69.0667	69.3692	71.2629
B	420	86.3	77.997	78.7708	79.82	78.9278	77.2	79.0637	80.4314	81.2532	76.1515	77.043	78.6658
B	421	71.2	62.042	61.9638	62.6376	64.0866	61.7192	61.8153	63.8921	65.4875	60.4831	61.2026	62.533
B	422	77.6	69.0441	68.9026	71.6523	70.7249	69.4559	69.529	72.8154	73.152	67.339	69.0943	70.1709
B	423	77.1	62.0861	62.3274	60.8886	63.7209	60.5332	60.644	62.7125	64.1424	62.3568	61.5641	62.0976
B	424	69.7	60.0937	60.4868	60.6714	61.0803	59.6192	59.1999	62.2589	62.0733	59.3604	59.8451	60.4689
B	425	74.4	66.0721	66.4428	67.827	67.0919	65.6243	66.0753	69.88	68.992	65.0683	66.338	66.9412
B	426	78.1	70.1716	69.9342	72.581	71.6481	70.3959	70.3776	74.6756	73.4972	68.9841	69.4615	71.1727
B	427	82.9	74.9575	75.0887	77.9968	76.5795	75.6378	75.8752	80.0578	78.8216	73.6912	74.7246	76.3431
B	428	89.7	82.3923	82.7143	84.8127	83.1079	82.2652	82.7298	87.5295	85.8278	80.198	81.7918	83.3369
B	429	94.4	88.7793	88.9875	91.2221	88.7128	87.2327	87.779	93.3132	90.9024	86.1146	87.4611	89.0505
B	430	72.1	63.8173	66.0053	67.9951	67.1858	65.9164	66.7808	67.4085	67.2662	62.7923	62.0578	65.7226
B	431	69.1	60.9669	63.6209	63.4698	61.762	61.1295	63.3557	62.3452	63.2268	59.7513	59.0894	61.8717
B	432	87.7	78.7878	79.8146	81.8527	81.0285	79.3486	80.9535	79.8333	80.9438	76.693	76.8195	79.6075
B	433	102	92.5278	94.2393	95.0864	93.732	93.0347	94.9794	93.9236	95.3152	90.6701	89.8545	93.3363
B	434	61.8	51.6186	53.6107	52.1704	54.9368	52.9616	53.5312	53.1337	56.9107	52.9678	52.4915	53.4333
B	435	66.8	57.685	58.1403	57.853	61.1348	59.5762	58.8986	59.9349	62.8341	58.6852	58.2835	59.3026
B	436	68.7	57.9018	58.4758	57.0483	61.5352	57.4146	58.8413	55.8134	62.191	57.8877	57.339	58.4448
B	437	73.6	64.3393	64.5063	63.8225	66.499	64.1572	64.8539	62.9197	68.1026	64.3409	63.2275	64.6769
B	438	76.8	67.7578	67.7187	68.6742	70.2199	68.1233	69.0994	68.2379	71.7055	68.409	66.7824	68.6728
B	439	79	70.5328	70.352	71.4997	72.7348	70.8236	72.0896	71.3829	74.3967	71.4102	69.8785	71.5101
B	440	80.5	72.9759	72.6392	73.8273	74.6811	72.4547	74.1214	74.0072	76.3518	73.501	72.3197	73.6879
B	441	83.9	76.8099	76.6421	78.208	77.8984	76.5068	77.5771	78.7914	80.1346	76.7457	75.5487	77.4863
B	442	88	81.3987	81.9909	83.4056	81.9148	81.8249	82.265	84.6386	84.4432	81.0783	80.1699	82.313
B	443	117	108.161	107.944	107.968	108.547	107.036	109.372	107.89	109.583	105.944	105.545	107.799
B	444	119	111.014	110.576	111.563	110.801	109.886	112.362	112.051	112.814	108.784	108.866	110.872
B	445	159	146.629	146.863	144.197	147.806	144.219	147.508	141.871	147.559	145.882	146.481	145.901
B	446	161	149.845	150.253	148.896	151.475	148.72	150.876	147.358	150.808	149.777	150.528	149.854
B	447	167	159.15	159.15	159.15	159.15	159.15	159.15	159.15	159.15	159.15	159.15	159.15
B	448	222	207.645	207.106	198.876	208.297	203.471	206.648	202.799	206.081	210.187	208.871	205.998
B	449	229	216.51	215.369	206.485	215.561	213.088	215.077	213.28	213.203	219.958	218.371	214.69
B	450	234	224.797	222.521	212.393	222.398	220.662	222.081	223.147	218.654	228.999	226.871	222.252
B	451	243	236.075	234.656	222.688	232.113	231.637	233.534	236.733	228.995	241.6	237.085	233.511
B	452	264	257.998	258.701	241.295	252.985	254.397	255.149	259.6	252.425	263.542	258.81	255.49
B	453	62	66.5575	70.862	73.1939	68.1505	69.5285	67.5138	77.4229	67.2322	68.6784	70.2647	69.9404
B	454	161.8	163.625	166.368	154.886	157.895	160.069	159.126	162.534	161.517	164.638	161.517	161.218
B	455	169.3	177.554	179.096	168.283	168.417	173.792	169.214	178.579	171.794	175.885	174.62	173.723
B	456	75.3	90.2026	84.225	88.6906	82.4364	89.4162	83.0883	103.582	86.5114	88.8977	83.085	88.0135
B	457	195.8	205.915	206.019	194.466	192.321	201.05	196.165	210.33	198.558	205.374	201.436	201.163
B	458	226.4	237.532	237.192	222.945	220.345	232.213	229.01	241.718	230.214	237.405	235.74	232.431
B	459	294	295.554	294.752	271.011	281.689	289.609	286.72	292.822	286.845	296.527	294.786	289.031

## Sheet: 10H
Supplementary File Data Sheet 3.XLSX: Concatenation specific time estimates for Tree B (Primary Calibrations). Differnet calibration scenarios are shown in different worksheets (0B - 20H). See Methods in the main text for a description of each calibration scenario.
			Concatenations
			1	2	3	4	5	6	7	8	9	10
Tree	NWKNodeNum	trueTimeMillions	TimeEst10H	TimeEst10H	TimeEst10H	TimeEst10H	TimeEst10H	TimeEst10H	TimeEst10H	TimeEst10H	TimeEst10H	TimeEst10H	10HAverage
B	385	157.2	171.583	170.693	166.7	166.271	168.966	169.172	174.383	166.116	168.503	167.586	168.997
B	386	115.8	125.164	120.378	122.132	115.631	121.578	122.076	124.208	121.456	125.956	119.205	121.778
B	387	168	177.586	174.299	170.147	171.227	170.02	170.794	176.04	175.961	177.414	174.054	173.754
B	388	124.4	127.729	126.463	123.23	124.452	120.353	123.485	122.219	126.815	125.816	124.892	124.546
B	389	137.3	144.3	144.011	141.221	138.693	138.171	139.22	142.232	144.662	142.378	142.772	141.766
B	390	166.2	175.52	174.297	169.492	170.347	166.665	168.416	171.898	174.138	174.069	172.796	171.764
B	391	181.7	194.528	192.518	187.613	186.852	188.031	189.196	196.252	194.189	196.215	193.874	191.927
B	392	200.1	215.688	214.647	207.478	208.945	208.692	208.566	218.276	212.171	219.902	215.724	213.009
B	393	217.5	235.079	236.012	226.151	229.951	229.104	231.187	241.017	232.895	240.9	235.693	233.799
B	394	222	227.094	227.156	209.793	222.67	215.318	222.049	213.563	220.162	234.068	226.291	221.816
B	395	152	152.674	158.383	154.467	159.216	154.337	154.196	154.733	152.669	161.313	159.405	156.139
B	396	203	206.428	209.261	198.652	209.532	206.17	206.599	207.507	202.515	213.164	214.694	207.452
B	397	193	196.068	188.459	180.977	197.178	189.039	191.539	186.692	192.518	193.398	195.349	191.122
B	398	115	116.773	117.664	116.44	112.876	112.944	114.833	115.341	118.797	114.08	115.173	115.492
B	399	143	147.785	148.506	143.086	142.33	144.219	145.817	144.177	147.13	142.948	145.632	145.163
B	400	167	172.42	174.881	169.068	168.742	166.801	169.582	171.097	171.698	169.548	172.661	170.65
B	401	102	96.105	99.3334	101.903	103.032	95.8499	101.732	94.4688	99.0268	96.136	97.716	98.5303
B	402	107	105.755	107.77	110.816	110.972	104.432	108.663	105.704	107.668	105.858	107.192	107.483
B	403	129	127.549	130.213	131.42	133.559	125.927	131.304	127.963	131.279	127.867	130.323	129.74
B	404	57.9	57.2234	55.6168	63.7172	58.6904	56.3569	56.8747	59.2995	60.9998	56.5666	58.2638	58.3609
B	405	54.6	53.8946	52.2922	59.8273	55.004	53.5301	52.6652	57.2558	57.7919	52.4295	55.3334	55.0024
B	406	59.7	60.4908	59.0974	69.2124	61.8804	60.248	59.6158	66.1487	65.3362	60.1965	62.3209	62.4547
B	407	53.2	52.2692	51.637	57.5443	53.8556	52.1317	51.0955	55.379	56.3431	51.2371	52.9382	53.4431
B	411	43.2	42.4834	42.055	46.6612	42.5408	42.336	41.4826	44.9897	45.2248	43.0243	45.2723	43.607
B	412	55	55.6567	54.63	60.5584	55.9428	54.7494	53.4642	58.4266	58.4724	54.0385	56.1431	56.2082
B	413	56.7	57.9423	56.7065	64.3264	58.4625	57.139	55.6437	61.5573	61.2269	56.2703	58.8087	58.8084
B	414	58.4	59.6025	58.6705	67.6796	60.3736	59.3089	58.1407	64.4825	63.8714	58.4374	61.4768	61.2044
B	415	61.1	62.2197	61.2528	71.3328	63.5074	62.5591	61.7188	68.6173	66.9716	61.7102	64.8874	64.4777
B	416	63	67.5261	66.6947	77.3736	67.5015	67.803	66.982	76.5875	71.1175	68.581	70.6573	70.0824
B	417	146	146.527	149.458	149.133	151.573	145.193	148.636	146.685	150.197	146.679	148.775	148.285
B	418	101	101.158	104.763	105.324	104.426	101.039	104.222	102.609	104.198	103.042	105.174	103.595
B	419	81.1	78.4423	78.576	77.6502	79.0624	76.6988	79.312	79.0577	82.0369	75.88	76.2124	78.2929
B	420	86.3	85.6914	86.5415	87.6942	86.7139	84.8157	86.8633	88.3659	89.2688	83.6638	84.6432	86.4262
B	421	71.2	68.1624	68.0764	68.8168	70.4087	67.8078	67.9133	70.195	71.9478	66.4497	67.2402	68.7018
B	422	77.6	75.8553	75.6997	78.7208	77.7019	76.3076	76.388	79.9985	80.3684	73.982	75.9104	77.0932
B	423	77.1	68.2109	68.4759	66.8953	70.0069	66.5047	66.6265	68.8991	70.47	68.5083	67.6374	68.2235
B	424	69.7	66.0219	66.4538	66.6566	67.1058	65.5006	65.0399	68.4007	68.1968	65.2162	65.7488	66.4341
B	425	74.4	72.5901	72.9973	74.518	73.7105	72.098	72.5936	76.7736	75.798	71.4872	72.8822	73.5449
B	426	78.1	77.094	76.8332	79.7411	78.7161	77.3403	77.3203	82.0423	80.7476	75.7893	76.3138	78.1938
B	427	82.9	82.3519	82.4961	85.6911	84.134	83.0994	83.3602	87.9554	86.5973	80.9608	82.0961	83.8742
B	428	89.7	90.5202	90.874	93.1794	91.3064	90.3806	90.891	96.1643	94.2946	88.1095	89.8605	91.558
B	429	94.4	97.5373	97.766	100.221	97.4643	95.8381	96.4384	102.518	99.8698	94.6097	96.0891	97.8352
B	430	72.1	70.1128	72.5167	74.7028	73.8136	72.419	73.3686	74.0583	73.902	68.9867	68.1798	72.206
B	431	69.1	66.9812	69.897	69.731	67.8548	67.1599	69.6056	68.4955	69.464	65.6457	64.9185	67.9753
B	432	87.7	86.5601	87.6883	89.9274	89.0219	87.1762	88.9395	87.7088	88.9289	84.2587	84.3977	87.4607
B	433	102	101.656	103.536	104.467	102.979	102.212	104.349	103.189	104.718	99.6146	98.7186	102.544
B	434	61.8	56.7107	58.8994	57.317	60.3563	58.1862	58.812	58.3753	62.5248	58.1931	57.6697	58.7044
B	435	66.8	63.3755	63.8758	63.5602	67.1657	65.4534	64.7089	65.8474	69.0327	64.4745	64.0331	65.1527
B	436	68.7	63.6138	64.2444	62.6761	67.6056	63.0785	64.646	61.3193	68.3261	63.5983	62.9955	64.2104
B	437	73.6	70.6863	70.8698	70.1185	73.059	70.4862	71.2516	69.1267	74.8209	70.6881	69.4649	71.0572
B	438	76.8	74.442	74.3991	75.4489	77.1471	74.8436	75.916	74.9695	78.7792	75.1575	73.3704	75.4473
B	439	79	77.4908	77.2922	78.5531	79.91	77.8103	79.2012	78.4248	81.7359	78.4548	76.7719	78.5645
B	440	80.5	80.1749	79.805	81.1103	82.0483	79.6023	81.4334	81.3079	83.8839	80.7518	79.454	80.9572
B	441	83.9	84.3872	84.2027	85.9232	85.583	84.0541	85.23	86.564	88.0398	84.3166	83.0015	85.1302
B	442	88	89.4286	90.0793	91.6335	89.9956	89.8968	90.3804	92.9881	92.7734	89.0766	88.0786	90.4331
B	443	117	118.831	118.592	118.619	119.255	117.595	120.162	118.533	120.393	116.395	115.957	118.433
B	444	119	121.966	121.484	122.568	121.732	120.726	123.447	123.105	123.943	119.516	119.605	121.809
B	445	159	161.094	161.351	158.422	162.386	158.446	162.06	155.867	162.116	160.273	160.931	160.295
B	446	161	164.627	165.076	163.585	166.418	163.391	165.76	161.894	165.685	164.552	165.378	164.637
B	447	167	174.85	174.85	174.85	174.85	174.85	174.85	174.85	174.85	174.85	174.85	174.85
B	448	222	228.129	227.537	218.495	228.846	223.544	227.033	222.805	226.41	230.922	229.476	226.32
B	449	229	237.869	236.615	226.855	236.826	234.109	236.294	234.32	234.235	241.657	239.913	235.869
B	450	234	246.973	244.472	233.345	244.338	242.43	243.989	245.16	240.224	251.59	249.251	244.177
B	451	243	259.363	257.805	244.656	255.01	254.487	256.572	260.086	251.585	265.434	260.473	256.547
B	452	264	283.45	284.221	265.098	277.942	279.493	280.319	285.209	277.326	289.54	284.342	280.694
B	453	62	73.1233	77.8524	80.4144	74.8735	76.3874	74.174	85.0606	73.8646	75.4535	77.1963	76.84
B	454	161.8	179.766	182.78	170.165	173.472	175.86	174.823	178.568	177.45	180.88	177.45	177.121
B	455	169.3	195.069	196.764	184.884	185.031	190.937	185.907	196.196	188.741	193.236	191.846	190.861
B	456	75.3	99.101	92.5337	97.4399	90.5687	98.237	91.2849	113.8	95.0457	97.6674	91.2813	96.696
B	457	195.8	226.228	226.342	213.65	211.293	220.883	215.516	231.079	218.146	225.634	221.308	221.008
B	458	226.4	260.964	260.59	244.938	242.081	255.12	251.601	265.563	252.924	260.825	258.996	255.36
B	459	294	324.71	323.829	297.746	309.477	318.178	315.005	321.709	315.142	325.779	323.866	317.544

## Sheet: 20L
Supplementary File Data Sheet 3.XLSX: Concatenation specific time estimates for Tree B (Primary Calibrations). Differnet calibration scenarios are shown in different worksheets (0B - 20H). See Methods in the main text for a description of each calibration scenario.
			Concatenations
			1	2	3	4	5	6	7	8	9	10
Tree	NWKNodeNum	trueTimeMillions	TimeEst20L	TimeEst20L	TimeEst20L	TimeEst20L	TimeEst20L	TimeEst20L	TimeEst20L	TimeEst20L	TimeEst20L	TimeEst20L	20LAverage
B	385	157.2	147.982	147.215	143.771	143.401	145.725	145.903	150.397	143.268	145.326	144.535	145.752
B	386	115.8	107.948	103.821	105.333	99.7266	104.856	105.285	107.124	104.75	108.631	102.808	105.028
B	387	168	153.16	150.324	146.744	147.675	146.634	147.302	151.827	151.758	153.011	150.113	149.855
B	388	124.4	110.16	109.068	106.281	107.334	103.799	106.5	105.409	109.372	108.511	107.713	107.415
B	389	137.3	124.452	124.203	121.797	119.616	119.166	120.071	122.669	124.764	122.794	123.134	122.267
B	390	166.2	151.377	150.323	146.179	146.916	143.741	145.251	148.254	150.186	150.126	149.028	148.138
B	391	181.7	167.772	166.037	161.808	161.151	162.168	163.173	169.258	167.479	169.227	167.207	165.528
B	392	200.1	186.021	185.123	178.94	180.205	179.987	179.879	188.253	182.988	189.655	186.052	183.71
B	393	217.5	202.745	203.549	195.045	198.322	197.592	199.388	207.866	200.861	207.765	203.274	201.641
B	394	222	195.858	195.911	180.937	192.042	185.702	191.507	184.189	189.879	201.873	195.166	191.306
B	395	152	131.674	136.598	133.221	137.316	133.109	132.987	133.45	131.67	139.125	137.479	134.663
B	396	203	178.034	180.478	171.329	180.712	177.812	178.182	178.965	174.66	183.844	185.163	178.918
B	397	193	169.099	162.538	156.084	170.057	163.037	165.194	161.014	166.038	166.797	168.48	164.834
B	398	115	100.711	101.48	100.424	97.35	97.4094	99.0377	99.4765	102.457	98.3885	99.331	99.6066
B	399	143	127.458	128.079	123.405	122.753	124.382	125.76	124.346	126.893	123.286	125.601	125.196
B	400	167	148.704	150.827	145.813	145.532	143.858	146.257	147.563	148.081	146.227	148.912	147.178
B	401	102	82.8861	85.6704	87.8865	88.8601	82.6661	87.7395	81.4749	85.4061	82.9128	84.2755	84.9778
B	402	107	91.2091	92.9462	95.574	95.7082	90.0682	93.717	91.165	92.859	91.2979	92.4482	92.6993
B	403	129	110.005	112.303	113.343	115.189	108.606	113.244	110.362	113.222	110.279	112.397	111.895
B	404	57.9	49.3525	47.9669	54.9531	50.6177	48.6052	49.0518	51.1431	52.6095	48.7861	50.2498	50.3336
B	405	54.6	46.4816	45.0996	51.5983	47.4384	46.1672	45.4213	49.3805	49.8428	45.218	47.7225	47.437
B	406	59.7	52.1705	50.9688	59.6925	53.369	51.9611	51.4159	57.0501	56.3494	51.9166	53.7489	53.8643
B	407	53.2	45.0798	44.5345	49.6293	46.4479	44.9612	44.0675	47.7619	48.5933	44.1897	45.6567	46.0922
B	411	43.2	36.64	36.2705	40.2431	36.6895	36.5128	35.7768	38.8015	39.0042	37.1064	39.0453	37.609
B	412	55	48.0013	47.1158	52.2288	48.2481	47.2189	46.1104	50.3902	50.4297	46.6057	48.4208	48.477
B	413	56.7	49.9725	48.9067	55.4785	50.4212	49.2797	47.9901	53.0903	52.8053	48.5305	50.7197	50.7195
B	414	58.4	51.4044	50.6006	58.3705	52.0694	51.1512	50.1437	55.6131	55.0862	50.3995	53.0209	52.786
B	415	61.1	53.6616	52.8277	61.5212	54.7722	53.9543	53.2296	59.1792	57.7599	53.2222	55.9624	55.609
B	416	63	58.2381	57.5211	66.7311	58.2169	58.4769	57.7688	66.0532	61.3356	59.1479	60.9386	60.4428
B	417	146	126.373	128.9	128.62	130.725	125.222	128.191	126.509	129.538	126.504	128.311	127.889
B	418	101	87.2438	90.3531	90.8369	90.0629	87.1411	89.8869	88.4951	89.8656	88.8692	90.7076	89.3462
B	419	81.1	67.6529	67.7681	66.9697	68.1876	66.1491	68.4029	68.1836	70.753	65.443	65.7297	67.524
B	420	86.3	73.9048	74.638	75.6322	74.7867	73.1496	74.9155	76.2115	76.9902	72.1561	73.0008	74.5385
B	421	71.2	58.7869	58.7128	59.3513	60.7242	58.4811	58.5721	60.5399	62.0516	57.3098	57.9916	59.2521
B	422	77.6	65.4216	65.2875	67.893	67.0142	65.8118	65.8811	68.995	69.314	63.806	65.4692	66.4893
B	423	77.1	58.8287	59.0573	57.694	60.3777	57.3572	57.4622	59.4222	60.7771	59.0852	58.3341	58.8396
B	424	69.7	56.9408	57.3133	57.4882	57.8756	56.4912	56.0939	58.9924	58.8166	56.246	56.7053	57.2963
B	425	74.4	62.6056	62.9568	64.2683	63.5719	62.1812	62.6086	66.2137	65.3722	61.6544	62.8575	63.429
B	426	78.1	66.49	66.265	68.773	67.889	66.7024	66.6852	70.7576	69.641	65.3647	65.8171	67.4385
B	427	82.9	71.0247	71.1491	73.9046	72.5617	71.6693	71.8943	75.8574	74.6861	69.8249	70.8041	72.3376
B	428	89.7	78.0695	78.3746	80.3629	78.7475	77.949	78.3893	82.9372	81.3247	75.9903	77.5005	78.9646
B	429	94.4	84.1214	84.3187	86.436	84.0584	82.6559	83.1736	88.4174	86.1331	81.5965	82.8724	84.3783
B	430	72.1	60.469	62.5423	64.4277	63.6608	62.458	63.277	63.8718	63.737	59.4979	58.8019	62.2743
B	431	69.1	57.7682	60.2829	60.1398	58.5216	57.9223	60.0316	59.0741	59.9095	56.6164	55.9892	58.6255
B	432	87.7	74.6541	75.6271	77.5582	76.7773	75.1854	76.7061	75.6448	76.697	72.6692	72.7891	75.4308
B	433	102	87.6732	89.2949	90.0976	88.8142	88.1535	89.9962	88.9958	90.3144	85.913	85.1402	88.4393
B	434	61.8	48.9103	50.798	49.4332	52.0545	50.1829	50.7226	50.346	53.9248	50.1888	49.7375	50.6299
B	435	66.8	54.6585	55.0899	54.8177	57.9273	56.4505	55.8084	56.7903	59.5375	55.6062	55.2256	56.1912
B	436	68.7	54.8639	55.4078	54.0552	58.3067	54.4023	55.7542	52.8851	58.9281	54.8506	54.3307	55.3785
B	437	73.6	60.9637	61.1219	60.474	63.01	60.7911	61.4512	59.6185	64.5295	60.9652	59.9102	61.2835
B	438	76.8	64.2028	64.1658	65.0711	66.5358	64.5491	65.474	64.6577	67.9434	64.8199	63.2785	65.0698
B	439	79	66.8322	66.6609	67.7484	68.9187	67.1077	68.3074	67.6377	70.4934	67.6636	66.2122	67.7582
B	440	80.5	69.1471	68.8281	69.9539	70.7629	68.6533	70.2325	70.1243	72.3459	69.6446	68.5254	69.8218
B	441	83.9	72.78	72.621	74.1047	73.8113	72.4928	73.507	74.6575	75.9302	72.7192	71.5849	73.4209
B	442	88	77.128	77.6892	79.0297	77.617	77.5318	77.9489	80.1979	80.0128	76.8245	75.9637	77.9943
B	443	117	102.486	102.28	102.303	102.852	101.42	103.634	102.229	103.833	100.385	100.008	102.143
B	444	119	105.19	104.775	105.709	104.988	104.121	106.467	106.172	106.895	103.077	103.154	105.055
B	445	159	138.936	139.158	136.631	140.051	136.652	139.769	134.428	139.817	138.228	138.795	138.247
B	446	161	141.983	142.37	141.084	143.528	140.917	142.96	139.626	142.895	141.919	142.63	141.991
B	447	167	150.8	150.8	150.8	150.8	150.8	150.8	150.8	150.8	150.8	150.8	150.8
B	448	222	196.751	196.24	188.442	197.369	192.796	195.806	192.159	195.268	199.16	197.913	195.19
B	449	229	205.151	204.069	195.652	204.252	201.908	203.792	202.09	202.017	208.418	206.914	203.426
B	450	234	213.003	210.846	201.249	210.73	209.084	210.429	211.439	207.182	216.985	214.968	210.591
B	451	243	223.689	222.345	211.004	219.934	219.483	221.281	224.312	216.981	228.924	224.646	221.26
B	452	264	244.462	245.128	228.635	239.712	241.05	241.762	245.979	239.181	249.715	245.231	242.086
B	453	62	63.0655	67.1441	69.3537	64.5749	65.8806	63.9716	73.3609	63.7047	65.0751	66.5782	66.2709
B	454	161.8	155.04	157.639	146.76	149.611	151.671	150.777	154.007	153.043	156	153.043	152.759
B	455	169.3	168.238	169.7	159.454	159.581	164.674	160.336	169.21	162.78	166.657	165.458	164.609
B	456	75.3	85.47	79.806	84.0374	78.1113	84.7249	78.729	98.1472	81.9725	84.2336	78.7258	83.3958
B	457	195.8	195.111	195.21	184.263	182.231	190.501	185.873	199.295	188.141	194.599	190.868	190.609
B	458	226.4	225.07	224.747	211.248	208.784	220.03	216.994	229.036	218.135	224.949	223.372	220.236
B	459	294	280.047	279.288	256.792	266.91	274.414	271.677	277.459	271.796	280.969	279.32	273.867

## Sheet: 20H
Supplementary File Data Sheet 3.XLSX: Concatenation specific time estimates for Tree B (Primary Calibrations). Differnet calibration scenarios are shown in different worksheets (0B - 20H). See Methods in the main text for a description of each calibration scenario.
			Concatenations
			1	2	3	4	5	6	7	8	9	10
Tree	NWKNodeNum	trueTimeMillions	TimeEst20H	TimeEst20H	TimeEst20H	TimeEst20H	TimeEst20H	TimeEst20H	TimeEst20H	TimeEst20H	TimeEst20H	TimeEst20H	20HAverage
B	385	157.2	179.777	178.844	174.661	174.211	177.035	177.25	182.711	174.049	176.55	175.589	177.068
B	386	115.8	131.141	126.127	127.965	121.153	127.385	127.906	130.139	127.256	131.971	124.897	127.594
B	387	168	186.067	182.622	178.273	179.404	178.139	178.95	184.447	184.364	185.887	182.366	182.052
B	388	124.4	133.829	132.502	129.115	130.395	126.101	129.382	128.056	132.871	131.825	130.856	130.493
B	389	137.3	151.192	150.888	147.965	145.316	144.769	145.868	149.024	151.57	149.177	149.59	148.536
B	390	166.2	183.902	182.621	177.586	178.482	174.624	176.458	180.107	182.454	182.381	181.048	179.966
B	391	181.7	203.818	201.711	196.573	195.775	197.011	198.231	205.624	203.463	205.586	203.132	201.092
B	392	200.1	225.989	224.897	217.386	218.923	218.658	218.526	228.7	222.304	230.403	226.026	223.181
B	393	217.5	246.306	247.282	236.951	240.932	240.045	242.227	252.527	244.017	252.404	246.948	244.964
B	394	222	237.939	238.004	219.811	233.303	225.6	232.653	223.762	230.675	245.246	237.098	232.409
B	395	152	159.965	165.946	161.844	166.819	161.708	161.559	162.122	159.96	169.016	167.017	163.596
B	396	203	216.286	219.254	208.139	219.538	216.015	216.465	217.417	212.186	223.343	224.947	217.359
B	397	193	205.431	197.459	189.62	206.595	198.066	200.686	195.608	201.711	202.634	204.678	200.249
B	398	115	122.35	123.283	122.001	118.266	118.338	120.316	120.849	124.47	119.528	120.673	121.007
B	399	143	154.843	155.598	149.919	149.127	151.106	152.781	151.062	154.156	149.775	152.586	152.095
B	400	167	180.654	183.233	177.142	176.8	174.767	177.681	179.268	179.897	177.645	180.906	178.799
B	401	102	100.695	104.077	106.769	107.952	100.427	106.591	98.9801	103.756	100.727	102.382	103.236
B	402	107	110.806	112.916	116.109	116.271	109.42	113.852	110.752	112.81	110.914	112.311	112.616
B	403	129	133.64	136.432	137.696	139.937	131.941	137.575	134.074	137.548	133.973	136.546	135.936
B	404	57.9	59.9561	58.2727	66.76	61.4932	59.0483	59.5908	62.1314	63.9129	59.268	61.0462	61.148
B	405	54.6	56.4683	54.7894	62.6844	57.6307	56.0864	55.1802	59.9901	60.5518	54.9332	57.9759	57.629
B	406	59.7	63.3796	61.9196	72.5177	64.8355	63.1252	62.4628	69.3076	68.4564	63.0711	65.2971	65.4373
B	407	53.2	54.7654	54.1029	60.2923	56.4274	54.6213	53.5356	58.0237	59.0338	53.684	55.4663	55.9953
B	411	43.2	44.5122	44.0633	48.8895	44.5723	44.3577	43.4636	47.1382	47.3845	45.0789	47.4343	45.6895
B	412	55	58.3146	57.2389	63.4504	58.6144	57.364	56.0174	61.2168	61.2648	56.6191	58.8242	58.8924
B	413	56.7	60.7093	59.4145	67.3983	61.2544	59.8677	58.301	64.497	64.1508	58.9575	61.6171	61.6168
B	414	58.4	62.4489	61.4724	70.9116	63.2567	62.1412	60.9172	67.5619	66.9216	61.2281	64.4126	64.1272
B	415	61.1	65.191	64.178	74.7393	66.5402	65.5466	64.6662	71.8941	70.1699	64.6572	67.9862	67.5569
B	416	63	70.7508	69.8798	81.0686	70.7251	71.0409	70.1807	80.245	74.5138	71.8561	74.0315	73.4292
B	417	146	153.525	156.595	156.255	158.811	152.127	155.734	153.689	157.369	153.683	155.88	155.367
B	418	101	105.989	109.766	110.354	109.413	105.864	109.199	107.509	109.174	107.963	110.196	108.543
B	419	81.1	82.1884	82.3284	81.3584	82.838	80.3615	83.0995	82.8331	85.9546	79.5037	79.852	82.0318
B	420	86.3	89.7836	90.6743	91.8821	90.855	88.8661	91.0114	92.5859	93.5318	87.6592	88.6853	90.5535
B	421	71.2	71.4175	71.3275	72.1032	73.7711	71.046	71.1565	73.5472	75.3837	69.623	70.4513	71.9827
B	422	77.6	79.4778	79.3148	82.4801	81.4125	79.9517	80.0359	83.8189	84.2064	77.515	79.5355	80.7748
B	423	77.1	71.4683	71.746	70.0898	73.3501	69.6807	69.8082	72.1894	73.8353	71.7799	70.8674	71.4815
B	424	69.7	69.1748	69.6273	69.8398	70.3105	68.6286	68.1459	71.6672	71.4536	68.3307	68.8886	69.6067
B	425	74.4	76.0566	76.4833	78.0767	77.2306	75.5411	76.0603	80.44	79.4177	74.9011	76.3627	77.057
B	426	78.1	80.7757	80.5023	83.5491	82.4752	81.0337	81.0127	85.9602	84.6037	79.4086	79.9582	81.928
B	427	82.9	86.2847	86.4357	89.7833	88.1519	87.0678	87.3411	92.1557	90.7328	84.8271	86.0166	87.8797
B	428	89.7	94.843	95.2137	97.6292	95.6667	94.6967	95.2315	100.757	98.7976	92.3171	94.1518	95.9304
B	429	94.4	102.195	102.435	105.007	102.119	100.415	101.044	107.414	104.639	99.1278	100.678	102.507
B	430	72.1	73.461	75.9797	78.2702	77.3386	75.8774	76.8724	77.5949	77.4312	72.2812	71.4357	75.6542
B	431	69.1	70.1799	73.2349	73.061	71.0952	70.3671	72.9297	71.7665	72.7813	68.7806	68.0187	71.2215
B	432	87.7	90.6938	91.8758	94.2219	93.2732	91.3394	93.1868	91.8974	93.1757	88.2824	88.4281	91.6374
B	433	102	106.51	108.48	109.455	107.896	107.094	109.332	108.117	109.719	104.372	103.433	107.441
B	434	61.8	59.4189	61.7121	60.0542	63.2386	60.9649	61.6206	61.163	65.5107	60.9721	60.4238	61.5079
B	435	66.8	66.4021	66.9262	66.5955	70.3732	68.5791	67.7991	68.992	72.3293	67.5535	67.091	68.2641
B	436	68.7	66.6517	67.3124	65.6692	70.8342	66.0909	67.7332	64.2476	71.5891	66.6354	66.0038	67.2767
B	437	73.6	74.062	74.2542	73.467	76.548	73.8523	74.6543	72.4278	78.394	74.0638	72.7822	74.4506
B	438	76.8	77.997	77.9521	79.0519	80.8312	78.4178	79.5414	78.5497	82.5413	78.7467	76.8742	79.0503
B	439	79	81.1914	80.9833	82.3044	83.7261	81.5261	82.9835	82.17	85.6392	82.2014	80.4382	82.3164
B	440	80.5	84.0037	83.6161	84.9838	85.9666	83.4037	85.3223	85.1908	87.8898	84.6081	83.2483	84.8233
B	441	83.9	88.4171	88.2239	90.0265	89.67	88.0681	89.3002	90.6979	92.2442	88.3432	86.9653	89.1956
B	442	88	93.6992	94.381	96.0095	94.2933	94.1898	94.6965	97.4287	97.2039	93.3305	92.2848	94.7517
B	443	117	124.505	124.256	124.283	124.95	123.211	125.9	124.193	126.142	121.953	121.495	124.089
B	444	119	127.79	127.286	128.421	127.545	126.491	129.342	128.984	129.862	125.223	125.317	127.626
B	445	159	168.787	169.057	165.987	170.141	166.013	169.799	163.31	169.857	167.927	168.616	167.949
B	446	161	172.489	172.959	171.397	174.365	171.194	173.675	169.626	173.597	172.41	173.275	172.499
B	447	167	183.2	183.2	183.2	183.2	183.2	183.2	183.2	183.2	183.2	183.2	183.2
B	448	222	239.023	238.403	228.929	239.774	234.219	237.875	233.445	237.223	241.95	240.435	237.128
B	449	229	249.228	247.915	237.688	248.136	245.289	247.578	245.51	245.421	253.198	251.37	247.133
B	450	234	258.768	256.147	244.489	256.006	254.007	255.641	256.868	251.696	263.605	261.154	255.838
B	451	243	271.749	270.117	256.339	267.188	266.64	268.824	272.506	263.6	278.109	272.912	268.799
B	452	264	296.986	297.794	277.758	291.215	292.84	293.706	298.829	290.57	303.367	297.92	294.099
B	453	62	76.6153	81.5703	84.2547	78.4491	80.0353	77.7162	89.1227	77.392	79.0568	80.8828	80.5095
B	454	161.8	188.351	191.508	178.292	181.756	184.258	183.172	187.096	185.925	189.518	185.924	185.58
B	455	169.3	204.385	206.16	193.713	193.868	200.055	194.785	205.565	197.755	202.464	201.007	199.976
B	456	75.3	103.834	96.9526	102.093	94.8938	102.928	95.6442	119.235	99.5846	102.332	95.6404	101.314
B	457	195.8	237.032	237.151	223.853	221.384	231.431	225.808	242.114	228.564	236.409	231.876	231.562
B	458	226.4	273.427	273.035	256.635	253.642	267.304	263.616	278.245	265.003	273.281	271.364	267.555
B	459	294	340.217	339.294	311.965	324.256	333.373	330.048	337.072	330.192	341.337	339.333	332.709
