# Supplementary material for: Quantifying the Error of Secondary vs. Distant Primary Calibrations in a Simulated Environment
Source: Front Genet. 2020 Mar 20;11:252. doi: 10.3389/fgene.2020.00252 (PMC7099002; doi:10.3389/fgene.2020.00252)
Supplement: Supplementary file 4 [file Data_Sheet_4.xlsx]

## Sheet: 0B
Supplementary File Data Sheet 4.XLSX: Concatenation specific time estimates for Tree A (Primary Calibrations). Differnet calibration scenarios are shown in different worksheets (0B - 20H). See Methods in the main text for a description of each calibration scenario.
			Concatenations
			1	2	3	4	5	6	7	8	9	10
Tree	NWKNodeNum	trueTimeMillions	TimeEst0B	TimeEst0B	TimeEst0B	TimeEst0B	TimeEst0B	TimeEst0B	TimeEst0B	TimeEst0B	TimeEst0B	TimeEst0B	0BAverage
A	3	52.2	54.8068	53.359	59.9471	54.0926	53.8639	53.3742	60.0689	50.5634	49.4273	52.3475	54.1851
A	4	34.2	38.6638	37.2307	42.5789	35.3888	36.6595	37.0324	44.064	34.7909	33.1887	36.7894	37.6387
A	5	61.9	66.5049	63.8628	71.7946	64.5517	65.6985	64.7402	73.4879	61.7947	58.6193	63.8797	65.4934
A	8	18.8	20.8726	19.4046	24.4217	20.054	19.6925	19.4499	25.3056	20.5798	17.1416	19.3539	20.6276
A	9	29.6	32.4545	30.5411	38.1427	31.6384	32.0114	31.8326	39.2535	31.0326	27.4185	31.3055	32.5631
A	10	44.2	48.1904	45.5393	53.7994	46.4836	47.209	47.4497	54.8967	46.2496	40.8114	46.0594	47.6688
A	11	71.1	76.0822	72.074	79.2635	73.4465	73.2412	74.2483	81.3323	71.5041	66.2708	72.6613	74.0124
A	12	77.5	84.2668	80.1997	87.2922	80.7341	81.7033	81.9777	89.3162	78.6284	73.3528	80.2748	81.7746
A	13	86.2	92.8449	88.0467	96.677	89.668	91.2101	91.9359	98.1988	87.9644	81.7743	89.7749	90.8095
A	14	89.1	96.1478	91.853	100.552	92.5358	95.4639	95.8092	102.146	91.5238	84.6204	93.6861	94.4339
A	15	39.6	46.7959	41.3044	49.4423	42.7138	44.4945	44.7415	49.8071	43.4752	37.2754	44.7808	44.4831
A	47	91	99.1721	93.7325	103.384	95.0704	98.0812	97.4928	104.64	93.7748	87.4887	97.0709	96.9908
A	48	66.2	66.1704	66.6411	71.5312	67.0569	67.2846	68.2146	73.264	66.4677	62.2055	65.35	67.4186
A	49	74.3	77.1017	75.1495	82.4911	76.2547	78.6048	78.2526	84.6105	76.6502	71.087	76.0259	77.6228
A	50	80.5	85.7952	82.0669	90.341	82.7519	85.7526	85.7823	91.8272	83.0725	77.5794	84.8199	84.9789
A	51	42.8	47.5524	43.9502	51.2085	44.4841	46.3993	45.1451	52.0909	43.2421	41.4555	44.1825	45.9711
A	52	26.2	26.5559	26.1141	30.6207	27.7058	27.8063	26.5674	30.2634	25.5632	25.0464	25.8584	27.2102
A	53	27.8	28.9209	28.3404	34.0146	29.7376	29.9451	29.2257	33.9146	27.749	26.7836	28.8472	29.7479
A	54	29.4	31.5486	30.5463	36.5187	31.2266	32.0289	30.8846	37.0216	29.6749	28.6698	30.6893	31.881
A	55	31.6	34.5769	32.9815	40.0335	33.5331	34.8911	34.5117	40.8198	32.8622	30.7924	33.6469	34.8649
A	56	46.3	49.6106	47.6291	56.2156	47.6518	50.5744	49.4406	56.0993	47.2087	44.4601	48.6702	49.756
A	57	19.3	21.0405	19.1805	23.8669	19.1545	19.5095	19.6729	23.5967	19.8677	19.0903	20.0124	20.4992
A	58	23.3	25.0411	22.7495	29.6533	23.5261	23.9466	24.2778	29.5819	24.0757	23.2424	24.6374	25.0732
A	59	27.3	29.2862	27.2461	34.9015	27.5473	28.9401	28.1425	35.0834	28.6192	26.6517	29.0209	29.5439
A	60	24.5	25.6966	24.1971	29.9032	23.3826	25.6481	25.0185	28.3745	23.6164	23.7964	25.2476	25.4881
A	61	19.9	21.1511	19.4508	22.7972	19.5679	20.697	20.3386	21.9367	20.5336	19.0205	20.1125	20.5606
A	62	21.5	23.2974	21.7062	26.1774	21.213	22.6949	22.1957	24.6654	22.5313	20.7253	22.3364	22.7543
A	63	13.1	13.7705	13.37	16.7899	12.8587	13.4353	13.7708	15.2679	13.3128	12.8699	13.9263	13.9372
A	64	19.8	21.0817	20.1	24.96	19.3341	20.5724	20.3228	22.4717	20.7858	19.1789	20.3372	20.9145
A	65	25	26.7928	24.8948	30.7509	24.1499	26.3111	25.5386	29.0903	25.5345	23.9163	26.3053	26.3285
A	66	28.2	30.3108	28.5243	34.8421	27.3002	29.9064	28.7519	33.1208	29.0891	27.0481	30.1354	29.9029
A	67	28.9	31.2055	29.4041	35.9407	28.2154	30.9297	29.7921	34.8804	29.8132	27.5636	31.2602	30.9005
A	68	30	32.2586	30.5832	37.4288	29.5204	32.1872	30.9468	36.3806	30.5182	28.8211	32.3539	32.0999
A	69	32.3	34.9345	32.2602	41.2329	32.4606	34.4482	33.9948	40.1524	33.5831	31.2856	35.2344	34.9587
A	70	52.9	56.3782	52.6689	62.7179	53.757	57.0839	55.7224	62.4632	53.3282	51.8636	54.1896	56.0173
A	71	59.1	63.4199	59.5826	70.2454	60.6314	64.4132	62.7361	70.6774	60.3843	57.391	61.3705	63.0852
A	72	63.5	68.571	64.686	75.584	65.6109	68.6773	68.184	75.9422	64.9071	61.4087	66.6442	68.0216
A	73	67.3	73.1737	69.2019	79.9949	69.6038	73.3431	72.9203	80.9389	69.5692	65.7833	71.8449	72.6374
A	74	44	44.4557	42.7307	49.2482	45.0249	43.5293	43.5162	49.672	42.3857	40.6036	42.4801	44.3647
A	75	48.1	49.6772	47.5018	55.7211	49.8336	49.6462	48.392	56.1014	47.2704	45.6216	47.9185	49.7684
A	76	50.6	52.9843	50.7635	59.446	52.7996	52.9604	52.0424	60.3254	49.6004	47.9715	51.5869	53.048
A	77	36.6	37.2466	34.8173	41.2648	38.5822	36.0094	36.2654	40.9178	33.7847	34.4759	34.4445	36.7809
A	78	40.7	42.1108	39.2859	46.9085	43.3087	41.6019	41.4286	46.6805	38.9527	38.8631	39.1507	41.8291
A	79	37.5	38.5386	36.5218	41.6608	39.6284	37.1804	37.4452	41.7458	36.0285	35.1234	35.0313	37.8904
A	80	42.4	44.5733	41.4722	50.2099	45.1271	43.7015	43.3831	49.7762	41.4258	40.3451	41.858	44.1872
A	81	45.3	47.9191	44.6109	53.9306	47.9831	47.1023	46.9522	54.0354	44.3727	43.1375	45.1151	47.5159
A	82	51.9	54.4985	51.3619	61.1026	54.3039	54.5918	54.2713	61.6948	50.9224	49.0878	52.1611	54.3996
A	83	54.5	57.7583	54.9161	64.2797	57.4107	57.6163	57.367	65.5588	54.4156	51.8666	55.9825	57.7172
A	84	51.5	53.1253	51.1196	57.7763	53.7998	51.9095	52.968	59.898	50.5327	48.3336	50.5218	52.9985
A	85	55	58.6292	55.8429	65.54	58.1485	58.4731	58.3818	66.8112	55.2954	52.4075	57.3299	58.686
A	83	43	43.6324	43.3469	48.2321	43.4013	43.2023	42.4794	48.909	42.7859	40.291	42.9045	43.9185
A	87	47	49.1382	48.0592	54.3461	48.6384	48.681	48.0617	55.9625	48.2948	44.3268	47.7086	49.3217
A	88	50.1	53.2248	51.7229	58.6833	51.8074	53.1459	51.0004	60.631	51.0723	46.9357	52.2344	53.0458
A	89	57.5	61.1401	58.7951	67.1558	60.2217	60.2299	59.5594	69.3813	57.9264	55.1831	60.423	61.0016
A	90	62	67.1035	63.18	73.1211	64.702	66.1549	64.7512	74.9752	63.0237	59.5814	65.8217	66.2415
A	91	48.6	50.2019	48.7563	55.2259	48.9905	49.7297	50.8932	55.3697	48.7483	45.5974	49.0729	50.2586
A	92	55.1	58.2179	56.7451	64.8861	55.7049	58.6778	58.8155	66.1946	55.7849	52.7041	57.6972	58.5428
A	93	28	28.7053	26.9577	33.5408	28.6292	28.4108	29.5333	32.1698	27.6862	26.7966	27.428	28.9858
A	94	33.8	35.2589	32.9292	40.9873	35.3032	34.9652	35.7929	39.8241	33.3507	32.2659	34.5395	35.5217
A	95	39.7	40.898	40.0898	48.0885	40.9498	41.7731	42.3839	46.8692	39.9911	37.5285	41.3023	41.9874
A	96	37.8	39.0209	38.608	44.9228	38.3082	39.1109	39.5288	43.8239	37.5819	35.2551	37.7203	39.3881
A	97	41.8	43.949	43.0407	51.3285	43.0996	44.1108	44.4861	50.3856	42.3988	39.6586	44.4109	44.6869
A	98	49	52.5321	49.9972	59.1531	49.9931	51.7448	53.43	59.7692	50.2253	46.432	51.6959	52.4973
A	99	22	22.3962	22.2539	27.763	23.4016	22.7576	23.331	27.5375	21.8929	20.8682	22.7855	23.4988
A	100	30	30.7155	30.2037	37.5905	31.1179	30.655	32.2782	36.8357	30.0849	28.6203	31.0659	31.9168
A	104	38	39.2143	38.3384	46.1489	39.2444	39.5157	41.5756	46.1466	39.0482	36.3431	39.6274	40.5203
A	105	40	42.3054	40.6006	49.1923	41.5094	41.7436	44.267	49.1081	41.2651	38.9215	42.8287	43.1742
A	106	44	47.4762	45.5334	54.3851	45.9673	47.1876	49.3832	54.9005	46.0152	42.9627	47.875	48.1686
A	107	52.9	56.997	54.2476	64.6506	54.9271	57.1554	58.3265	64.8937	53.9667	50.7227	56.9732	57.2861
A	108	79.8	82.6208	80.359	89.5931	81.6867	83.2834	84.4736	90.3994	80.3426	76.4051	82.0763	83.124
A	109	82.5	87.5756	83.6663	93.1805	84.6247	87.8194	88.0821	95.178	84.3467	79.1595	86.418	87.0051
A	110	84.2	90.6356	86.0707	95.567	87.0627	90.5848	90.3197	97.8113	86.4285	81.0081	88.8959	89.4384
A	111	84.6	91.3	86.6272	96.6562	87.325	91.0823	91.2836	98.439	86.9911	81.3795	90.0265	90.111
A	112	87.2	94.8191	89.8189	100.139	90.4552	94.6909	93.9929	101.141	89.8125	84.0569	94.0085	93.2935
A	113	97.4	106.509	100.451	110.922	101.516	106.465	105.14	111.648	101.119	94.0154	105.163	104.295
A	114	39.7	44.979	41.4578	48.7647	41.9204	44.1951	43.4959	49.3649	41.209	36.5627	42.2524	43.4202
A	115	19.6	24.0747	22.5564	27.8965	20.9249	24.6253	22.0963	28.6914	21.4881	18.5359	23.0657	23.3955
A	116	60	67.272	62.289	71.4179	63.27	66.4038	64.769	73.465	63.0469	56.4294	64.2717	65.2635
A	117	70.5	78.2814	73.7376	83.097	74.8962	78.2513	77.39	86.7657	74.9893	67.0089	76.5757	77.0993
A	118	65.4	67.5908	65.3949	70.7512	65.1988	68.2785	67.2543	72.947	67.8786	61.4174	65.2382	67.195
A	119	73	77.3887	73.9562	80.6032	74.099	78.1097	76.9972	84.1972	76.1519	70.0659	75.4759	76.7045
A	120	75.1	80.7857	76.6607	84.4921	76.52	81.7714	80.2308	88.8132	79.0438	72.7419	78.8699	79.9929
A	121	61.1	62.8315	60.6527	67.7221	61.326	63.975	65.1467	69.91	63.0027	56.9602	61.717	63.3244
A	122	64.2	69.3091	65.2903	73.7367	66.1168	69.0042	69.5513	76.9101	68.8433	61.577	67.3353	68.7674
A	123	77.8	84.5652	80.2134	89.7215	79.5696	85.314	84.4831	93.1831	83.8422	75.7885	82.9361	83.9617
A	124	103.3	112.251	105.888	115.527	107.874	113.346	112.528	117.493	108.537	99.5712	111.975	110.499
A	125	104.7	115.29	107.808	118.494	109.274	115.481	114.758	119.599	110.105	101.712	114.203	112.672
A	126	37.4	44.4637	42.2843	50.3865	43.5515	47.5645	43.9211	47.8509	44.1883	38.8483	47.7327	45.0792
A	127	23.8	24.9108	26.1555	27.9031	23.6171	25.0179	24.399	28.0778	24.8641	23.8331	25.0481	25.3826
A	128	27.3	27.2849	28.6638	31.9368	27.5776	27.7464	27.8419	31.0543	28.6257	26.7817	29.5768	28.709
A	129	60.7	60.6062	62.3519	62.1772	61.7927	61.6819	61.5247	62.2811	62.2406	59.6126	62.2351	61.6504
A	130	62.7	63.7839	64.7062	64.9	63.5073	63.4242	63.9291	64.9	64.5479	61.8811	64.7053	64.0285
A	131	39	43.5935	44.3097	47.4909	39.7357	43.2707	44.4695	45.275	44.1864	39.5437	45.5601	43.7435
A	132	36.8	41.0395	39.0229	41.7969	36.3017	40.8477	42.0661	42.0012	43.4802	36.0781	40.2533	40.2888
A	133	39.1	44.2511	42.9811	46.2642	39.1237	43.5996	46.058	47.2909	46.3943	39.1724	43.9558	43.9091
A	134	41.6	47.7036	46.1604	50.1192	41.6681	47.0753	49.1093	50.9119	49.0037	41.3798	47.8616	47.0993
A	135	42.8	47.7487	46.1726	48.6632	42.2266	47.6796	48.811	49.0248	49.6406	42.5697	48.3717	47.0908
A	136	14.2	16.6252	15.9406	19.4137	14.914	17.3252	16.7132	18.9289	17.2924	14.1332	16.9772	16.8264
A	137	26.4	30.0841	30.2936	34.0695	26.8062	31.2294	30.3969	33.9321	31.9569	25.7823	31.1119	30.5663
A	138	46.1	53.1205	50.9733	54.2672	46.0452	52.4735	53.2741	54.2015	54.0145	45.5779	53.0174	51.6965
A	139	49.9	57.2969	55.2201	59.1008	50.4818	57.2372	57.7403	59.0806	58.5472	49.5349	58.0784	56.2318
A	140	55.3	63.7839	61.3443	64.9	56.2798	63.4242	63.9291	64.9	64.5479	54.941	64.7053	62.2755
A	141	63.9	63.7839	64.7062	64.9	64.8598	63.4242	63.9291	64.9	64.5479	63.1971	64.7053	64.2953
A	142	64.8	72.4902	68.984	74.5578	69.6953	75.7457	72.3936	73.972	71.0513	64.4556	74.844	71.819
A	143	75.6	83.6803	79.8281	87.3317	80.8883	88.4978	83.4296	85.8663	82.5074	74.3345	87.4565	83.3821
A	144	78.1	88.1085	84.8356	93.1697	85.451	94.414	87.4208	91.5821	86.3362	78.4187	92.6842	88.2421
A	145	176.2	181.323	176.172	180.73	184.798	182.901	179.402	180.883	179.346	172.604	181.815	179.997
A	146	49.1	62.1553	59.1726	71.2149	52.7194	62.5561	59.1038	68.3086	59.1388	60.7451	60.9303	61.6045
A	147	220.2	220.2	219.858	219.2	219.336	220.2	220.2	219.2	220.2	220.2	219.862	219.846
A	306	67.9	62.4182	69.099	64.726	67.6447	62.0351	63.7851	63.4815	67.3337	68.3573	61.0487	64.9929
A	307	75.2	70.6385	79.1182	73.1908	76.8773	70.3368	73.6231	73.3632	75.8199	77.4786	69.9369	74.0383
A	308	80.6	76.9033	85.2051	80.2075	83.4792	76.8758	79.9594	80.0667	81.9753	84.292	76.7656	80.573
A	309	91.5	89.4114	97.9206	91.5815	94.6367	88.948	92.4538	90.9456	92.7548	96.0549	89.1978	92.3905
A	310	96.7	97.3305	104.923	99.4053	102.42	94.8495	99.6385	97.7664	100.328	104.496	97.4325	99.859
A	311	119	121.726	130.721	122.011	125.933	120.596	124.863	120.953	124.372	128.657	119.254	123.909
A	312	63.8	67.954	68.4539	69.9189	65.526	64.726	66.3901	70.3865	67.4347	72.1878	67.699	68.0677
A	313	102.6	108.226	110.012	106.621	105.287	103.333	105.958	106.208	108.149	114.047	107	107.484
A	314	219.2	205.055	220.667	196.21	219.136	204.751	209.863	193.488	214.854	219.867	203.132	208.702
A	315	124	113.637	122.853	115.967	126.784	114.483	123.954	112.781	122.062	123.494	117.266	119.328
A	316	156.5	147.308	154.542	148.667	161.771	150.602	154.6	145.823	154.817	158.201	149.984	152.631
A	317	155	142.839	151.12	139.643	157.087	142.008	147.49	138.704	147.607	151.262	142.752	146.051
A	318	50	48.8238	53.5809	58.564	50.0789	50.9644	50.2323	55.9244	51.9946	53.3916	52.3978	52.5953
A	319	65	60.0676	65.2803	70.1094	65.4993	63.8522	63.2089	65.5669	65.2696	67.2282	63.1058	64.9188
A	320	85	81.1958	86.8232	89.9263	84.0395	83.8997	82.7683	86.1474	85.4243	88.0129	82.8823	85.112
A	321	87	84.2446	90.3779	95.2644	87.1794	87.8017	86.1282	91.2495	87.9888	92.4304	86.9852	88.965
A	322	52	50.2748	53.4451	58.9146	51.8962	51.9292	51.2391	56.0238	52.988	51.5194	51.3542	52.9584
A	323	70	68.2529	71.6177	77.1241	71.3596	69.9606	68.8182	73.8922	70.6762	71.0758	69.8634	71.2641
A	324	74	73.2163	77.7839	83.4594	76.1525	75.8564	74.2057	81.0134	74.7473	76.8784	75.5265	76.884
A	325	94	92.9822	97.9849	104.404	95.5617	96.2696	94.1687	99.7976	95.2003	99.7405	94.5691	97.0679
A	326	175	163.26	173.823	165.389	177.873	167.258	168.35	161.425	173.041	177.799	167.027	169.524
A	327	207	194.634	207.123	189.67	208.982	197.296	200.123	188.175	202.381	209.813	193.937	199.213
A	328	230.7	217.772	233.113	210.642	232.83	219.296	225.3	208.692	226.895	234.564	217.459	222.656
A	329	151.9	135.844	140.947	134.869	140.569	135.135	142.883	134.964	142.517	137.39	136.023	138.114
A	330	89.1	84.2074	83.7347	89.1517	84.571	80.7679	85.8947	87.9929	85.5796	84.8767	80.98	84.7757
A	331	43.7	40.5738	41.368	45.3054	39.7784	39.9891	42.9701	45.2824	40.919	39.3903	40.0676	41.5644
A	332	70.1	64.598	64.605	67.8429	64.0791	63.1433	67.89	68.9	65.2372	63.4967	63.9702	65.3762
A	333	86.3	79.2776	79.8146	82.7501	80.5372	76.9528	82.9189	84.4309	81.539	79.6928	77.3043	80.5218
A	334	92	85.7364	86.5755	89.6963	86.5271	83.008	89.5011	90.8641	87.6703	86.2408	83.5202	86.934
A	335	96.9	90.9895	91.4203	95.6062	91.5946	88.6631	95.2726	96.5756	93.2253	91.9209	89.0392	92.4307
A	336	41.5	37.4923	37.0238	39.6405	38.819	36.215	37.9282	40.8784	37.4772	38.0389	35.0018	37.8515
A	337	32.9	28.5898	29.8329	32.5802	30.7571	28.7994	29.8547	31.387	30.0384	30.0998	27.2736	29.9213
A	338	36.6	32.552	33.6914	36.618	34.6102	32.3143	33.8321	36.2295	33.6445	33.5582	31.2298	33.828
A	339	39.8	36.2566	36.9526	39.9888	37.6861	35.2502	37.1258	39.6275	36.9022	37.1914	35.0476	37.2029
A	340	46.3	42.1976	42.6126	46.1289	43.928	40.9098	43.612	47.1302	42.877	43.6005	41.0935	43.409
A	341	49.2	45.4669	46.3592	50.225	47.074	43.7527	46.8984	50.5198	45.9299	46.4208	44.247	46.6894
A	342	54.3	50.0229	51.4515	56.6828	51.585	48.954	52.5608	56.3941	51.1524	51.6159	50.0073	52.0427
A	343	64	59.5122	59.8935	66.3878	60.8018	58.2056	61.7247	66.6336	61.5596	61.068	59.1603	61.4947
A	344	82.2	76.1558	76.715	81.2771	76.789	74.4428	78.5878	82.5034	78.5841	79.4252	74.8822	77.9362
A	345	90.7	85.3634	85.4638	90.7173	85.6868	82.9078	88.172	91.855	87.8577	87.8153	83.7665	86.9606
A	346	103.7	98.6021	98.2924	103.086	98.1347	95.99	101.458	103.801	100.753	99.4154	96.7888	99.6322
A	347	105.8	102.568	101.33	107.147	101.181	98.7195	104.653	107.768	103.48	102.667	99.9272	102.944
A	348	155.6	145.788	146.178	145.153	147.083	144.372	149.472	146.553	148.303	145.096	144.8	146.28
A	349	159.9	152.096	152.891	152.563	151.471	150.343	156.068	153.729	154.786	152.284	150.584	152.681
A	361	85.5	84.4916	86.3304	90.1241	83.2693	82.2997	85.8889	87.0326	85.8801	85.2502	84.5383	85.5105
A	362	40.3	41.5408	42.1147	47.3473	39.9533	41.1202	41.7909	45.3683	44.1817	39.4172	43.3049	42.6139
A	366	121.9	113.505	114.244	113.155	114.455	112.345	114.583	114.216	118.806	111.534	113.141	113.999
A	367	139.3	132.254	132.805	131.771	132.745	129.959	132.929	132.355	137.314	129.601	130.456	132.219
A	368	169.3	160.728	161.225	158.209	159.688	157.853	164.789	158.469	164.658	159.483	159.478	160.458
A	369	179.7	172.375	173.057	170.7	172.287	170.529	175.914	171.101	176.398	172.9	170.336	172.56
A	370	60.3	63.8174	62.2317	69.1311	59.3653	56.675	62.899	68.3649	65.7004	59.6569	60.9667	62.8808
A	371	161.4	149.488	150.211	146.719	152.153	146.032	153.905	145.785	154.589	147.604	148.859	149.535
A	372	170.5	161.011	164.903	160.812	163.523	157.315	166.65	158.729	164.976	161.423	160.632	161.998
A	373	188.3	181.212	182.085	180.478	182.325	179.848	186.681	180.183	185.937	183.338	181.259	182.335
A	376	95.7	93.6762	93.0612	97.082	92.6917	89.7303	93.3442	93.0737	95.6137	90.0766	88.9339	92.7283
A	377	113	110.539	112.119	115.785	112.956	108.887	112.283	113.005	113.572	108.243	107.603	111.499
A	378	133.9	132.884	132.35	135.31	133.165	129.742	133.586	131.768	135.239	130.661	128.626	132.333
A	379	144.6	146.317	143.712	149.17	144.007	142.911	149.181	143.339	148.805	142.737	141.561	145.174
A	380	197.9	193.858	192.617	192.285	193.548	193.416	197.19	190.777	197.474	193.61	191.95	193.673
A	381	209.4	209.351	209.026	208.4	208.529	209.351	209.351	208.4	209.351	209.351	209.029	209.014
A	382	271.5	254.65	264.536	232.507	269.264	252.124	260.582	235.13	261.121	268.87	247.067	254.585
A	383	274.9	259.705	272.572	241.246	276.664	257.945	268.251	242.444	266.363	277.471	254.969	261.763
A	384	324.5	299.451	316.558	274.707	322.938	299.737	306.217	279.715	311.301	320.752	295.583	302.696
A	447	167	174.505	191.505	185.278	190.273	190.178	181.981	175.123	173.729	193.447	178.462	183.448
A	460	361.2	332.807	367.589	315.324	369.887	340.061	344.075	315.472	348.299	366.691	334.773	343.498

## Sheet: 10B
Supplementary File Data Sheet 4.XLSX: Concatenation specific time estimates for Tree A (Primary Calibrations). Differnet calibration scenarios are shown in different worksheets (0B - 20H). See Methods in the main text for a description of each calibration scenario.
			Concatenations
			1	2	3	4	5	6	7	8	9	10
Tree	NWKNodeNum	trueTimeMillions	TimeEst10B	TimeEst10B	TimeEst10B	TimeEst10B	TimeEst10B	TimeEst10B	TimeEst10B	TimeEst10B	TimeEst10B	TimeEst10B	10BAverage
A	3	52.2	54.2222	53.4289	57.9499	51.6238	55.3721	51.3935	58.0597	49.7977	50.4096	51.4383	53.3696
A	4	34.2	38.2514	37.2794	41.1603	33.7736	37.686	35.6581	42.5901	34.2641	33.8483	36.1505	37.0662
A	5	61.9	65.7955	63.9465	69.4027	61.6055	67.5381	62.3377	71.0299	60.8589	59.7842	62.7703	64.5069
A	8	18.8	20.3575	19.2369	23.608	18.9752	20.2439	18.6995	24.4591	20.0874	17.3437	19.0177	20.2029
A	9	29.6	31.6534	30.2772	36.8719	29.9364	32.9077	30.6046	37.9405	30.29	27.7418	30.7618	31.8985
A	10	44.2	47.2341	45.3684	52.007	44.2051	48.5308	45.8634	53.0605	45.3671	41.404	45.2594	46.83
A	11	71.1	75.1577	72.0604	76.6227	70.0757	75.292	71.519	78.6119	70.3453	67.5762	71.3993	72.866
A	12	77.5	83.368	80.3047	84.384	77.0493	83.991	78.9355	86.3287	77.4377	74.8105	78.8806	80.549
A	13	86.2	91.9136	88.214	93.4561	85.5868	93.764	88.5074	94.9142	86.682	83.4063	88.2157	89.466
A	14	89.1	95.2373	92.0337	97.2021	88.3237	98.1369	92.3251	98.7298	90.224	86.3294	92.059	93.0601
A	15	39.6	46.3702	41.3914	47.7951	40.7714	45.7403	43.1178	48.1411	42.8653	38.0162	44.0031	43.8212
A	47	91	98.2698	93.9299	99.9396	90.7471	100.827	93.9547	101.14	92.4592	89.2275	95.385	95.588
A	48	66.2	65.4554	66.772	69.1481	63.8069	69.1685	65.6139	70.8134	65.377	63.3887	64.215	66.3759
A	49	74.3	76.2685	75.2971	79.7429	72.5588	80.8057	75.2692	81.7804	75.3924	72.4392	74.7055	76.426
A	50	80.5	84.953	82.2448	87.3312	78.8748	88.1537	82.4906	88.7557	81.752	79.0343	83.3468	83.6937
A	51	42.8	46.8815	44.0679	49.5025	42.3804	47.6985	43.461	50.3486	42.5415	42.1681	43.4152	45.2465
A	52	26.2	25.9531	25.9786	29.6005	26.4549	28.5849	25.3208	29.2511	25.0491	25.6043	25.4093	26.7207
A	53	27.8	28.2645	28.1934	32.8814	28.3949	30.7835	27.8543	32.7802	27.1909	27.3802	28.3462	29.207
A	54	29.4	30.8251	30.4227	35.3021	29.8196	32.9257	29.451	35.7833	29.068	29.3063	30.1563	31.306
A	55	31.6	33.7761	32.8663	38.6997	32.0354	35.868	32.9382	39.4545	32.125	31.4957	33.0625	34.2321
A	56	46.3	48.7836	47.6598	54.3427	45.458	51.9905	47.4842	54.2228	46.1829	45.1959	47.8249	48.9145
A	57	19.3	20.7488	19.183	23.0718	18.1974	20.0558	19.0541	22.8075	19.2094	19.4754	19.6649	20.1468
A	58	23.3	24.6939	22.7524	28.6653	22.3505	24.6171	23.5141	28.5924	23.278	23.7112	24.2095	24.6384
A	59	27.3	28.8571	27.2451	33.7387	26.168	29.7504	27.2149	33.9099	27.8152	27.1483	28.5169	29.0364
A	60	24.5	25.2925	24.1989	28.907	22.228	26.3663	24.1291	27.4254	23.0662	24.1998	24.8091	25.0622
A	61	19.9	20.78	19.44	22.0377	18.6447	21.2765	19.6438	21.203	20.0018	19.3228	19.7632	20.2113
A	62	21.5	22.8886	21.6942	25.3053	20.2121	23.3303	21.4374	23.8403	21.9478	21.0547	21.9485	22.3659
A	63	13.1	13.4702	13.3222	16.2305	12.2531	13.8115	13.3055	14.7572	12.9566	13.1403	13.6844	13.6932
A	64	19.8	20.6219	20.0282	24.1284	18.4236	21.1484	19.6361	21.7201	20.2297	19.5819	19.984	20.5502
A	65	25	26.3297	24.8681	29.7264	22.9806	27.0478	24.6546	28.1173	24.9053	24.3291	25.8484	25.8807
A	66	28.2	29.8191	28.5062	33.6813	25.9559	30.7438	27.7467	32.0129	28.4055	27.5049	29.612	29.3988
A	67	28.9	30.7136	29.39	34.7433	26.8204	31.7957	28.7423	33.7137	29.1154	28.0225	30.7172	30.3774
A	68	30	31.7513	30.5854	36.1818	28.0627	33.0884	29.8467	35.1637	29.8072	29.3096	31.792	31.5589
A	69	32.3	34.3865	32.2741	39.8592	30.8597	35.4128	32.774	38.8094	32.8075	31.8239	34.6225	34.363
A	70	52.9	55.4416	52.7839	60.6284	51.1568	58.6822	53.527	60.3738	52.3994	52.7027	53.2484	55.0944
A	71	59.1	62.4766	59.7231	67.9051	57.758	66.2168	60.3529	68.3133	59.3621	58.3621	60.3047	62.0775
A	72	63.5	67.6036	64.8594	73.0658	62.5082	70.6003	65.6405	73.402	63.8554	62.4643	65.4868	66.9486
A	73	67.3	72.1629	69.3959	77.3298	66.3147	75.3967	70.2187	78.2316	68.4646	66.9226	70.5971	71.5035
A	74	44	43.8506	42.7383	47.6074	42.975	44.7481	41.7478	48.0106	41.5967	41.248	41.7423	43.6265
A	75	48.1	49.0011	47.5102	53.8647	47.5648	51.0363	46.4255	54.2249	46.3905	46.3456	47.0863	48.945
A	76	50.6	52.3074	50.807	57.4655	50.3538	54.4433	49.9032	58.3076	48.6638	48.7454	50.6909	52.1688
A	77	36.6	36.8278	34.8756	39.89	36.8055	37.0176	34.6722	39.5492	33.0567	34.981	33.8463	36.1522
A	78	40.7	41.6372	39.3516	45.3457	41.3143	42.7667	39.6086	45.1191	38.1132	39.4325	38.4707	41.116
A	79	37.5	38.0834	36.571	40.2728	37.8019	38.2215	35.8116	40.3494	35.2838	35.6514	34.4229	37.247
A	80	42.4	44.0468	41.5281	48.5371	43.0472	44.9252	41.4905	48.1112	40.5696	40.9517	41.131	43.4338
A	81	45.3	47.3368	44.6618	52.1338	45.7702	48.4212	44.9154	52.228	43.476	43.8001	44.3315	46.7075
A	82	51.9	53.8564	51.4309	59.0669	51.8178	56.1203	52.0122	59.6312	49.959	49.874	51.2552	53.5024
A	83	54.5	57.0836	54.9879	62.1381	54.7695	59.2296	55.0536	63.366	53.4109	52.7045	55.0102	56.7754
A	84	51.5	52.5101	51.1886	55.8515	51.3246	53.363	50.8459	57.8945	49.604	49.1152	49.6443	52.1342
A	85	55	57.9504	55.9183	63.3565	55.4732	60.1103	56.0429	64.5764	54.2793	53.2549	56.3342	57.7296
A	83	43	42.9946	43.3896	46.6252	41.4006	44.412	40.7903	47.273	41.8843	40.7924	42.1594	43.1721
A	87	47	48.4199	48.1066	52.5355	46.3962	50.044	46.1506	54.0906	47.2771	44.8784	46.88	48.4779
A	88	50.1	52.4764	51.8019	56.7282	49.4445	54.634	48.965	58.6029	50.0229	47.5455	51.3272	52.1549
A	89	57.5	60.4171	58.8611	64.9184	57.4567	61.9164	57.1726	67.0606	56.7817	55.999	59.3736	59.9957
A	90	62	66.3552	63.2743	70.685	61.7247	68.0072	62.2044	72.4674	61.8863	60.5497	64.6785	65.1833
A	91	48.6	49.5979	48.8114	53.3859	46.7518	51.1221	48.9206	53.5177	47.8029	46.2563	48.2206	49.4387
A	92	55.1	57.5174	56.8092	62.7243	53.1594	60.3208	56.5358	63.9805	54.703	53.4657	56.6952	57.5911
A	93	28	28.2167	26.9228	32.4233	27.2896	29.2064	28.2737	31.0938	27.0117	27.0705	26.9516	28.446
A	94	33.8	34.6587	32.8866	39.6218	33.6512	35.9442	34.2664	38.492	32.5381	32.5957	33.9397	34.8595
A	95	39.7	40.1646	39.9496	46.4863	39.0591	42.9427	40.4092	45.3015	39.0635	38.0121	40.585	41.1974
A	96	37.8	38.3151	38.4843	43.4262	36.5498	40.206	37.7095	42.3581	36.724	35.7097	37.0652	38.6548
A	97	41.8	43.1542	42.9029	49.6184	41.1212	45.3459	42.4387	48.7003	41.431	40.1701	43.6395	43.8522
A	98	49	51.5731	49.851	57.1823	47.7159	53.1936	51.0219	57.77	49.1028	47.0314	50.798	51.524
A	99	22	21.7689	22.0061	26.8381	22.317	23.3949	22.2061	26.6164	21.2986	21.1426	22.3897	22.9978
A	100	30	29.8551	29.8673	36.3381	29.6756	31.5134	30.722	35.6036	29.2682	28.9966	30.5264	31.2366
A	104	38	38.2542	38.0222	44.6114	37.3251	40.6221	39.5706	44.603	37.9725	36.6784	38.9392	39.6599
A	105	40	41.3153	40.2821	47.5534	39.4846	42.9124	42.1742	47.4655	40.1622	39.2963	42.0849	42.2731
A	106	44	46.4666	45.2785	52.5732	43.7843	48.5088	47.1768	53.0642	44.8494	43.4574	47.0435	47.2203
A	107	52.9	56.0402	54.1332	62.4967	52.3783	58.7558	55.8224	62.7231	52.8055	51.4315	55.9837	56.257
A	108	79.8	81.7413	80.5522	86.6082	77.854	85.6154	81.2775	87.3756	79.0523	77.7954	80.6508	81.8523
A	109	82.5	86.692	83.8586	90.0761	80.6991	90.2783	84.792	91.9944	83.0509	80.6281	84.9171	85.6987
A	110	84.2	89.7412	86.2684	92.3831	83.0403	93.1212	86.9617	94.5397	85.1235	82.5276	87.352	88.1059
A	111	84.6	90.4023	86.8268	93.436	83.2913	93.6326	87.8958	95.1464	85.6828	82.9089	88.4629	88.7686
A	112	87.2	93.9237	90.0245	96.803	86.2881	97.3422	90.5124	97.7578	88.4795	85.6554	92.3757	91.9162
A	113	97.4	105.583	100.686	107.226	96.9047	109.446	101.341	107.914	99.7256	95.8529	103.337	102.802
A	114	39.7	44.3601	41.6611	47.14	39.9157	45.4326	41.6451	47.7137	40.3476	37.186	41.5186	42.6921
A	115	19.6	23.7434	22.6671	26.9671	19.9242	25.3148	21.1561	27.7317	21.0389	18.8518	22.6651	23.006
A	116	60	66.3465	62.5946	69.0385	60.2442	68.2632	62.0129	71.0077	61.7291	57.3913	63.1554	64.1783
A	117	70.5	77.2044	74.0993	80.3285	71.3145	80.4423	74.0969	83.8635	73.4219	68.1512	75.2457	75.8168
A	118	65.4	66.8242	65.5739	68.394	62.3079	70.1903	64.7019	70.507	66.8602	62.5508	64.1052	66.2015
A	119	73	76.511	74.1585	77.9178	70.8134	80.2968	74.075	81.3809	75.0094	71.3589	74.165	75.5687
A	120	75.1	79.8739	76.8376	81.6771	73.1298	84.061	77.2093	85.8425	77.9059	74.0644	77.5001	78.8102
A	121	61.1	61.9567	60.7901	65.4658	58.654	65.7663	62.8706	67.5716	61.9662	58.0511	60.6451	62.3738
A	122	64.2	68.3441	65.4381	71.2801	63.236	70.9364	67.1213	74.3375	67.7107	62.7563	66.1658	67.7326
A	123	77.8	83.6369	80.4018	86.7324	76.037	87.7028	81.3735	90.0662	82.6324	77.1975	81.4957	82.7276
A	124	103.3	111.295	106.152	111.678	102.995	116.52	108.488	113.563	107.078	101.509	110.031	108.931
A	125	104.7	114.339	108.072	114.546	104.334	118.714	110.656	115.599	108.641	103.7	112.22	111.082
A	126	37.4	42.7984	41.8052	50.5892	41.6934	49.2477	41.6581	48.1254	42.864	39.1614	47.8389	44.5782
A	127	23.8	25.083	25.8542	28.6716	23.4438	25.8444	24.497	28.8551	24.5407	23.4748	25.2772	25.5542
A	128	27.3	27.4734	28.3336	32.8164	27.3753	28.663	27.9537	31.9141	28.2534	26.3792	29.8473	28.9009
A	129	60.7	61.025	61.6335	63.8896	61.3393	63.7195	61.7718	64.0054	61.431	58.7166	62.8043	62.0336
A	130	62.7	64.6525	64.0369	66.6874	63.2334	65.5195	64.4572	66.6968	63.9614	60.951	65.2971	64.5493
A	131	39	38.8349	40.8266	48.7988	39.5997	44.7001	39.8182	46.5285	38.6678	38.9515	45.9769	42.2703
A	132	36.8	36.4733	35.9528	42.9481	36.0005	42.1971	37.5715	43.1641	38.0758	35.4152	40.6215	38.842
A	133	39.1	39.3275	39.5996	47.5383	38.7991	45.0399	41.1368	48.6002	40.6277	38.4527	44.3579	42.348
A	134	41.6	42.4024	42.499	51.4995	41.3494	48.6304	43.8883	52.3214	42.8845	40.6926	48.2994	45.4467
A	135	42.8	42.5198	42.5202	50.0034	42.037	49.2547	43.6825	50.3821	43.4359	41.9386	48.8141	45.4588
A	136	14.2	14.8147	14.6126	19.9484	14.8056	17.8975	14.9344	19.453	15.1089	14.0122	17.1325	16.272
A	137	26.4	26.8079	27.7698	35.0078	26.6115	32.2611	27.1616	34.8716	27.9217	25.5617	31.3965	29.5371
A	138	46.1	47.3033	46.9411	55.7617	45.8385	54.207	47.6767	55.7021	47.2631	44.9022	53.5024	49.9098
A	139	49.9	51.0207	50.8651	60.7285	50.2637	59.1281	51.6777	60.7163	51.2335	48.7843	58.6097	54.3028
A	140	55.3	56.8214	56.5221	66.6874	56.0872	65.5195	57.2424	66.6968	56.4863	54.1182	65.2971	60.1478
A	141	63.9	66.1833	65.6661	66.6874	64.6714	65.5195	66.2068	66.6968	65.8881	62.2573	65.2971	65.5074
A	142	64.8	68.5035	67.683	76.317	66.4331	78.8868	67.9783	75.8561	68.0126	63.5023	75.7783	70.8951
A	143	75.6	80.2197	78.7284	88.1318	77.401	91.7508	78.9501	86.8241	79.8083	74.4843	87.8645	82.4163
A	144	78.1	84.8086	83.8744	93.5445	81.8054	97.755	82.9165	92.1074	83.7487	79.0508	92.8903	87.2502
A	145	176.2	180.318	176.575	174.709	176.615	188.022	173.405	174.833	177.488	176.112	178.657	177.673
A	146	49.1	62.6011	59.4025	68.3808	55.1379	64.2515	57.8638	65.5808	58.7215	62.2307	59.6715	61.3842
A	147	220.2	221.779	220.713	210.476	221.014	226.168	215.58	210.446	218.646	225.585	215.319	218.573
A	306	67.9	61.0119	65.6819	64.6234	65.2338	63.9247	61.373	63.8339	63.8125	64.9509	62.2137	63.666
A	307	75.2	69.047	75.2057	73.0747	74.1373	72.4793	70.8389	73.7705	71.855	73.6177	71.2716	72.5298
A	308	80.6	75.1745	81.024	80.0802	80.5717	79.2174	76.9642	80.5111	77.7381	80.1597	78.2305	78.9671
A	309	91.5	87.5973	93.4523	91.4363	91.4054	91.6574	89.2597	91.4504	88.2761	91.5859	90.9	90.7021
A	310	96.7	95.4169	100.231	99.2476	98.9425	97.7387	96.2986	98.3092	95.6348	99.7488	99.2918	98.086
A	311	119	120.056	125.263	121.817	121.917	124.27	121.315	121.625	119.161	123.14	121.53	122.009
A	312	63.8	67.1709	65.6989	69.808	63.8293	66.6976	64.6805	70.7772	65.1697	69.9295	68.9909	67.2752
A	313	102.6	106.978	105.584	106.452	102.56	106.481	103.229	106.798	104.516	110.479	109.041	106.212
A	314	219.2	205.507	213.277	195.899	214.258	210.988	205.459	194.562	208.292	215.236	207.009	207.049
A	315	124	113.611	119.099	115.783	123.85	117.971	121.096	113.407	117.784	120.615	119.504	118.272
A	316	156.5	147.274	149.82	148.431	158.027	155.189	151.035	146.632	149.391	154.513	152.846	151.316
A	317	155	143.164	146.087	139.422	153.66	146.334	144.414	139.474	143.039	148.209	145.477	144.928
A	318	50	48.7467	51.4882	58.4711	49.1041	52.5168	49.1805	56.2349	50.3288	52.3463	53.3978	52.1815
A	319	65	59.9895	62.685	69.9982	64.2671	65.7972	61.8783	65.9309	63.1943	65.9136	64.3101	64.3964
A	320	85	81.0902	83.3715	89.7837	82.4585	86.4554	81.026	86.6257	82.7081	86.2919	84.4639	84.4275
A	321	87	84.1116	86.848	95.1133	85.4823	90.4762	84.3248	91.7561	85.1698	90.6208	88.6451	88.2548
A	322	52	49.8376	51.1315	58.8212	50.8385	53.511	50.2269	56.3348	51.1429	50.5553	52.3342	52.4734
A	323	70	67.6593	68.5175	77.0017	69.9052	72.0917	67.4588	74.3024	68.2153	69.7457	71.1966	70.6094
A	324	74	72.6194	74.4842	83.327	74.5874	78.167	72.6885	81.4631	72.1249	75.4273	76.9678	76.1857
A	325	94	92.8029	94.2227	104.239	93.6279	99.2021	92.2079	100.352	92.1209	97.7859	96.3738	96.2934
A	326	175	163.631	168.034	165.127	173.994	172.352	164.838	162.321	167.686	174.211	170.214	168.241
A	327	207	195.163	200.333	189.369	204.396	203.306	195.949	189.219	196.143	205.567	197.638	197.708
A	328	230.7	218.497	225.422	210.308	227.759	225.976	220.693	209.85	220.079	229.929	221.608	221.012
A	329	151.9	130.108	136.774	129.532	138.915	131.337	136.829	129.605	137.075	134.88	133.116	133.817
A	330	89.1	80.3268	81.0422	85.6239	83.5171	78.4977	81.998	84.4988	82.0921	83.055	79.2495	81.9901
A	331	43.7	38.4659	39.9795	43.5126	39.1848	38.865	40.8509	43.4843	39.26	38.4786	39.2114	40.1293
A	332	70.1	61.242	62.4366	65.1583	63.1229	61.3685	64.5417	66.1641	62.5923	62.0271	62.6032	63.1256
A	333	86.3	75.3413	77.0773	79.4755	79.4463	74.7897	78.9119	81.0783	78.1809	77.9006	75.6524	77.7854
A	334	92	81.5563	83.6741	86.1469	85.4538	80.6748	85.3124	87.256	84.0496	84.2965	81.7354	84.0156
A	335	96.9	86.6259	88.3827	91.823	90.4608	86.1709	90.8623	92.7407	89.3303	89.8312	87.1366	89.3364
A	336	41.5	35.2581	35.3302	38.0719	38.1895	35.197	35.6927	39.2552	35.4434	36.6843	34.2538	36.3376
A	337	32.9	26.7351	28.492	31.291	30.3248	27.9899	28.0087	30.1406	28.3313	28.98	26.6908	28.6984
A	338	36.6	30.4403	32.1771	35.169	34.1237	31.406	31.7401	34.7909	31.7325	32.3099	30.5624	32.4452
A	339	39.8	33.9719	35.2702	38.4064	37.1067	34.2594	34.8684	38.054	34.8231	35.8226	34.2986	35.6881
A	340	46.3	39.683	40.6633	44.3035	43.2157	39.7599	41.0415	45.2587	40.5502	42.0478	40.2154	41.6739
A	341	49.2	42.7914	44.236	48.2376	46.3026	42.5229	44.1517	48.5137	43.4569	44.7774	43.3015	44.8292
A	342	54.3	47.1561	49.1715	54.4398	50.7798	47.5779	49.5481	54.1548	48.4608	49.9019	48.9387	50.013
A	343	64	56.2674	57.4132	63.7608	59.9129	56.5695	58.3823	63.9877	58.4588	59.2206	57.8961	59.1869
A	344	82.2	72.4159	73.8888	78.0609	75.6583	72.3503	74.5966	79.2273	75.0427	77.3692	73.2821	75.1892
A	345	90.7	81.1739	82.5312	87.1275	84.5212	80.5773	83.8713	88.2076	84.0471	85.6799	81.9765	83.9713
A	346	103.7	93.9995	95.0993	99.0071	96.9043	93.2918	96.8125	99.6794	96.6148	97.2371	94.7205	96.3366
A	347	105.8	97.8413	98.072	102.907	99.9204	95.9446	99.9055	103.488	99.2632	100.463	97.7918	99.5598
A	348	155.6	139.388	141.717	139.41	145.307	140.313	142.99	140.734	142.525	142.271	141.706	141.636
A	349	159.9	145.673	148.365	146.526	149.689	146.117	149.455	147.625	148.875	149.502	147.366	147.919
A	361	85.5	81.0648	83.8521	86.5578	82.3462	79.9864	82.3174	83.5767	82.6977	83.7494	82.7318	82.888
A	362	40.3	39.7231	40.779	45.4737	39.5203	39.9644	39.7191	43.5668	42.5776	38.4117	42.3796	41.2115
A	366	121.9	108.538	110.621	108.678	113.215	109.187	108.903	109.681	114.493	108.689	110.724	110.273
A	367	139.3	126.403	128.777	126.556	131.311	126.306	126.918	127.099	132.264	126.723	127.668	128.003
A	368	169.3	154.209	156.597	151.948	157.918	153.416	157.937	152.177	158.556	156.675	156.07	155.55
A	369	179.7	165.483	168.134	163.946	170.368	165.736	168.683	164.307	169.853	169.99	166.696	167.319
A	370	60.3	61.1124	60.3884	66.3955	58.6965	55.0819	60.2619	65.6502	63.1887	58.6713	59.6639	60.9111
A	371	161.4	143.152	145.762	140.913	150.439	141.927	147.452	139.996	148.679	145.165	145.679	144.916
A	372	170.5	154.394	160.068	154.449	161.664	152.894	159.705	152.427	158.668	158.935	157.2	157.04
A	373	188.3	174.076	176.96	173.336	180.315	174.793	179.099	173.028	179.072	180.803	177.385	176.887
A	376	95.7	89.4569	90.2983	93.2403	90.9273	87.2081	88.0522	89.3778	91.8516	89.1831	87.0335	89.6629
A	377	113	105.56	108.791	111.203	110.806	105.826	105.917	108.518	109.103	107.169	105.303	107.82
A	378	133.9	127.129	128.491	129.956	130.798	126.095	126.46	126.535	130.086	129.511	125.878	128.094
A	379	144.6	140.126	139.452	143.267	141.462	138.894	141.91	137.647	143.278	141.498	138.536	140.607
A	380	197.9	186.385	187.286	184.676	191.441	187.979	189.27	183.202	190.4	192.149	187.848	188.064
A	381	209.4	201.709	203.355	200.153	206.675	203.466	201.635	200.125	202.642	210.858	204.562	203.518
A	382	271.5	255.715	255.557	232.082	263.288	259.536	254.796	236.718	253.056	263.541	252	252.629
A	383	274.9	261.058	263.72	240.864	270.84	265.802	262.995	243.79	258.662	272.493	259.834	260.006
A	384	324.5	304.29	310.869	273.824	319.519	310.239	304.404	279.816	306.62	320.819	300.697	303.11
A	447	167	178.908	190.033	184.605	189.588	197.451	183.178	175.099	172.336	195.644	181.534	184.838
A	460	361.2	341.205	364.763	314.178	368.556	353.066	346.339	315.428	345.508	370.856	340.536	346.043

## Sheet: 20B
Supplementary File Data Sheet 4.XLSX: Concatenation specific time estimates for Tree A (Primary Calibrations). Differnet calibration scenarios are shown in different worksheets (0B - 20H). See Methods in the main text for a description of each calibration scenario.
			Concatenations
			1	2	3	4	5	6	7	8	9	10
Tree	NWKNodeNum	trueTimeMillions	TimeEst20B	TimeEst20B	TimeEst20B	TimeEst20B	TimeEst20B	TimeEst20B	TimeEst20B	TimeEst20B	TimeEst20B	TimeEst20B	20BAverage
A	3	52.2	54.1238	53.3532	58.596	51.5913	52.8907	51.2993	58.5519	49.7186	50.3463	49.3414	52.9813
A	4	34.2	38.1819	37.2267	41.6193	33.7524	35.9971	35.5927	42.9512	34.2096	33.8057	34.6767	36.8013
A	5	61.9	65.6761	63.8559	70.1765	61.5668	64.5115	62.2234	71.632	60.7623	59.7091	60.2114	64.0325
A	8	18.8	20.3205	19.2097	23.8712	18.9633	19.0352	18.6653	24.6665	20.0555	17.3219	18.1248	20.0234
A	9	29.6	31.5959	30.2343	37.283	29.9176	30.9428	30.5485	38.2622	30.2419	27.7069	29.3175	31.6051
A	10	44.2	47.1483	45.3042	52.5868	44.1773	45.9198	45.7793	53.5103	45.2951	41.352	43.2568	46.433
A	11	71.1	75.0213	71.9584	77.4771	70.0317	71.885	71.3878	79.2783	70.2336	67.4913	68.3801	72.3145
A	12	77.5	83.2166	80.191	85.3249	77.0009	80.2271	78.7907	87.0605	77.3147	74.7165	75.6649	79.9508
A	13	86.2	91.7467	88.0891	94.4981	85.5331	89.5806	88.3451	95.7188	86.5443	83.3015	84.687	88.8044
A	14	89.1	95.0643	91.9034	98.2859	88.2683	93.8047	92.1558	99.5668	90.0807	86.221	88.4577	92.3809
A	15	39.6	46.286	41.3328	48.328	40.7458	43.7176	43.0387	48.5492	42.7972	37.9684	42.3215	43.5085
A	47	91	98.0913	93.7969	101.054	90.6901	96.3687	93.7824	101.998	92.3124	89.1154	91.7399	94.8949
A	48	66.2	65.3365	66.6775	69.919	63.7668	65.9612	65.4936	71.4137	65.2732	63.309	61.5217	65.8672
A	49	74.3	76.13	75.1906	80.632	72.5133	77.0588	75.1312	82.4737	75.2727	72.3481	71.5721	75.8322
A	50	80.5	84.7988	82.1284	88.3049	78.8253	84.0054	82.3393	89.5081	81.6222	78.935	80.0241	83.0492
A	51	42.8	46.7964	44.0056	50.0544	42.3538	45.3368	43.3813	50.7754	42.4739	42.1151	41.5303	44.8823
A	52	26.2	25.906	25.9418	29.9306	26.4383	26.8303	25.2743	29.4991	25.0093	25.5721	23.9752	26.4377
A	53	27.8	28.2132	28.1535	33.248	28.3771	28.894	27.8032	33.0581	27.1477	27.3458	26.7463	28.8987
A	54	29.4	30.7692	30.3796	35.6957	29.8009	30.9165	29.397	36.0867	29.0219	29.2695	28.466	30.9803
A	55	31.6	33.7148	32.8198	39.1312	32.0152	33.7308	32.8778	39.7889	32.074	31.4561	31.2408	33.8849
A	56	46.3	48.695	47.5924	54.9486	45.4294	49.1003	47.3971	54.6825	46.1096	45.1391	45.3637	48.4458
A	57	19.3	20.7111	19.1558	23.329	18.1859	18.9037	19.0191	23.0008	19.1789	19.4509	18.5356	19.9471
A	58	23.3	24.649	22.7202	28.9849	22.3365	23.2031	23.471	28.8348	23.241	23.6814	22.8193	24.3941
A	59	27.3	28.8047	27.2066	34.1149	26.1516	28.0956	27.165	34.1973	27.771	27.1142	26.9419	28.7563
A	60	24.5	25.2466	24.1646	29.2293	22.214	24.9073	24.0848	27.6579	23.0296	24.1693	23.4646	24.8168
A	61	19.9	20.7422	19.4125	22.2834	18.633	20.1397	19.6077	21.3827	19.9701	19.2985	18.6206	20.009
A	62	21.5	22.8471	21.6635	25.5874	20.1994	22.0838	21.3981	24.0424	21.913	21.0282	20.6795	22.1443
A	63	13.1	13.4458	13.3033	16.4115	12.2454	13.0683	13.2811	14.8823	12.936	13.1238	12.941	13.5638
A	64	19.8	20.5845	19.9998	24.3974	18.4121	20.0104	19.6001	21.9042	20.1976	19.5573	18.8983	20.3562
A	65	25	26.2818	24.8329	30.0579	22.9662	25.558	24.6094	28.3557	24.8658	24.2986	24.4032	25.6229
A	66	28.2	29.765	28.4659	34.0568	25.9396	29.0228	27.6959	32.2843	28.3604	27.4703	27.9663	29.1027
A	67	28.9	30.6578	29.3484	35.1307	26.8036	30.0165	28.6896	33.9995	29.0692	27.9873	29.0278	30.073
A	68	30	31.6936	30.5421	36.5852	28.0451	31.2574	29.7919	35.4618	29.7598	29.2728	30.0692	31.2479
A	69	32.3	34.324	32.2285	40.3036	30.8403	33.471	32.7139	39.1384	32.7554	31.7839	32.7788	34.0338
A	70	52.9	55.341	52.7092	61.3044	51.1247	55.5958	53.4288	60.8857	52.3162	52.6365	50.5972	54.5939
A	71	59.1	62.3632	59.6386	68.6622	57.7217	62.8681	60.2422	68.8925	59.2679	58.2888	57.5567	61.5502
A	72	63.5	67.4808	64.7676	73.8805	62.4689	67.1047	65.5201	74.0243	63.754	62.3859	62.6436	66.403
A	73	67.3	72.0319	69.2976	78.192	66.273	71.7019	70.0899	78.8948	68.3558	66.8385	67.5958	70.9271
A	74	44	43.771	42.6778	48.1383	42.9481	42.5457	41.6712	48.4176	41.5306	41.1962	39.9535	43.285
A	75	48.1	48.9121	47.4429	54.4653	47.5349	48.5244	46.3403	54.6846	46.3168	46.2874	45.0685	48.5577
A	76	50.6	52.2125	50.7351	58.1063	50.3222	51.7514	49.8117	58.8019	48.5865	48.6842	48.4981	51.751
A	77	36.6	36.7609	34.8262	40.3348	36.7824	35.0748	34.6086	39.8844	33.0042	34.937	32.2049	35.8418
A	78	40.7	41.5616	39.2959	45.8512	41.2884	40.5221	39.536	45.5016	38.0527	39.3829	36.6051	40.7598
A	79	37.5	38.0142	36.5192	40.7219	37.7782	36.2119	35.7459	40.6915	35.2278	35.6066	32.7664	36.9284
A	80	42.4	43.9668	41.4693	49.0783	43.0202	42.5631	41.4144	48.5191	40.5052	40.9002	39.1518	43.0588
A	81	45.3	47.2509	44.5986	52.7151	45.7415	45.8721	44.833	52.6707	43.407	43.745	42.2069	46.3041
A	82	51.9	53.7586	51.3581	59.7255	51.7853	53.3175	51.9168	60.1367	49.8797	49.8113	48.986	53.0675
A	83	54.5	56.98	54.9101	62.831	54.7351	56.3216	54.9526	63.9031	53.3261	52.6383	52.6449	56.3243
A	84	51.5	52.4148	51.1162	56.4742	51.2924	50.7506	50.7527	58.3852	49.5252	49.0535	47.5217	51.7286
A	85	55	57.8452	55.8392	64.0629	55.4384	57.1676	55.9401	65.1239	54.1931	53.188	53.9255	57.2724
A	83	43	42.9165	43.3282	47.1451	41.3746	42.1421	40.7155	47.6738	41.8178	40.7411	40.1296	42.7984
A	87	47	48.332	48.0385	53.1213	46.3671	47.4863	46.066	54.5492	47.202	44.822	44.6229	48.0607
A	88	50.1	52.3811	51.7285	57.3607	49.4135	51.8783	48.8752	59.0997	49.9435	47.4858	48.8741	51.704
A	89	57.5	60.3074	58.7777	65.6422	57.4207	58.8375	57.0678	67.6291	56.6915	55.9286	56.7815	59.5084
A	90	62	66.2347	63.1847	71.4731	61.686	64.7152	62.0903	73.0817	61.788	60.4736	61.9545	64.6682
A	91	48.6	49.5078	48.7423	53.9812	46.7224	48.847	48.8308	53.9713	47.727	46.1982	46.2378	49.0766
A	92	55.1	57.413	56.7288	63.4237	53.126	57.6363	56.4321	64.5228	54.6162	53.3986	54.3638	57.1661
A	93	28	28.1655	26.8847	32.7849	27.2724	27.7066	28.2219	31.3574	26.9688	27.0365	25.5173	28.1916
A	94	33.8	34.5958	32.84	40.0635	33.6301	34.0985	34.2036	38.8183	32.4864	32.5548	32.1335	34.5425
A	95	39.7	40.0917	39.893	47.0047	39.0346	40.7058	40.3351	45.6855	39.0015	37.9644	38.4618	40.8178
A	96	37.8	38.2455	38.4298	43.9104	36.5268	38.1239	37.6403	42.7172	36.6657	35.6648	35.1692	38.3094
A	97	41.8	43.0758	42.8422	50.1717	41.0954	42.9976	42.3608	49.1131	41.3652	40.1196	41.4073	43.4549
A	98	49	51.4794	49.7804	57.8199	47.686	50.4603	50.9283	58.2598	49.0248	46.9723	48.2546	51.0666
A	99	22	21.7294	21.975	27.1373	22.303	22.1971	22.1654	26.8421	21.2648	21.1161	21.1197	22.785
A	100	30	29.8009	29.825	36.7433	29.657	29.9	30.6656	35.9054	29.2218	28.9602	28.7948	30.9474
A	104	38	38.1847	37.9684	45.1088	37.3017	38.4882	39.4981	44.9812	37.9122	36.6323	36.7496	39.2825
A	105	40	41.2403	40.2251	48.0836	39.4598	40.6629	42.0968	47.8679	40.0984	39.247	39.796	41.8778
A	106	44	46.3823	45.2145	53.1594	43.7568	45.9963	47.0902	53.514	44.7782	43.4028	44.5748	46.7869
A	107	52.9	55.9385	54.0566	63.1935	52.3454	55.8021	55.72	63.2548	52.7217	51.3669	53.2858	55.7685
A	108	79.8	81.5929	80.4382	87.5738	77.8052	81.5515	81.1284	88.1163	78.9267	77.6977	77.2691	81.21
A	109	82.5	86.5345	83.7399	91.0804	80.6485	86.0978	84.6365	92.7743	82.919	80.5267	81.5299	85.0488
A	110	84.2	89.5783	86.1463	93.4131	82.9882	88.8339	86.8023	95.3411	84.9883	82.4239	83.9173	87.4433
A	111	84.6	90.2382	86.7038	94.4778	83.239	89.3255	87.7346	95.953	85.5467	82.8047	84.9999	88.1023
A	112	87.2	93.7532	89.897	97.8823	86.2339	92.9013	90.3464	98.5865	88.339	85.5478	88.8124	91.23
A	113	97.4	105.391	100.543	108.422	96.8439	104.594	101.155	108.828	99.5672	95.7324	99.4867	102.056
A	114	39.7	44.2796	41.6022	47.6656	39.8906	43.2641	41.5687	48.1182	40.2836	37.1393	39.5511	42.3363
A	115	19.6	23.7003	22.635	27.2678	19.9117	24.1066	21.1173	27.9668	21.0055	18.8281	21.591	22.813
A	116	60	66.226	62.506	69.8083	60.2064	65.005	61.8992	71.6097	61.6311	57.3192	60.1625	63.6373
A	117	70.5	77.0642	73.9944	81.2242	71.2697	76.6028	73.961	84.5744	73.3053	68.0656	71.6799	75.1741
A	118	65.4	66.7029	65.481	69.1566	62.2688	66.9455	64.5833	71.1047	66.754	62.4722	61.3026	65.6772
A	119	73	76.3721	74.0536	78.7865	70.7689	76.5848	73.9392	82.0708	74.8903	71.2692	70.9226	74.9658
A	120	75.1	79.7289	76.7289	82.5878	73.0839	80.1601	77.0677	86.5703	77.7822	73.9714	74.1559	78.1837
A	121	61.1	61.8442	60.7041	66.1957	58.6172	62.8357	62.7553	68.1445	61.8678	57.9782	57.9382	61.8881
A	122	64.2	68.22	65.3455	72.0748	63.1963	67.7754	66.9982	74.9677	67.6032	62.6775	63.2125	67.2071
A	123	77.8	83.485	80.288	87.6994	75.9893	83.6988	81.2242	90.8297	82.5011	77.1005	78.0911	82.0907
A	124	103.3	111.093	106.002	112.923	102.93	111.381	108.289	114.526	106.908	101.382	105.989	108.142
A	125	104.7	114.131	107.919	115.823	104.268	113.493	110.453	116.579	108.469	103.57	108.139	110.284
A	126	37.4	42.7207	41.7461	51.5631	41.6673	45.2066	41.5817	48.8237	42.7959	39.1122	45.2889	44.0506
A	127	23.8	25.0374	25.8176	29.1845	23.4291	26.3971	24.452	29.1697	24.5017	23.4454	25.1197	25.6554
A	128	27.3	27.4235	28.2935	33.4034	27.3581	29.276	27.9025	32.262	28.2086	26.3461	29.6614	29.0135
A	129	60.7	60.9142	61.5463	65.0325	61.3008	65.0824	61.6585	64.7032	61.3335	58.6429	62.4131	62.2627
A	130	62.7	64.5351	63.9462	67.8803	63.1937	67.4511	64.339	67.424	63.8599	60.8745	65.4176	64.8921
A	131	39	38.7644	40.7688	49.6718	39.5749	40.152	39.7452	47.0357	38.6064	38.9026	40.7949	41.4017
A	132	36.8	36.4071	35.9019	43.7163	35.9779	37.5899	37.5026	43.6347	38.0153	35.3707	35.8513	37.9968
A	133	39.1	39.2561	39.5435	48.3887	38.7747	40.1223	41.0613	49.1301	40.5632	38.4043	39.149	41.4393
A	134	41.6	42.3254	42.4388	52.4208	41.3234	43.3033	43.8078	52.8919	42.8164	40.6414	42.6803	44.465
A	135	42.8	42.4426	42.46	50.8979	42.0106	43.869	43.6024	50.9314	43.3669	41.8859	43.2523	44.4719
A	136	14.2	14.7878	14.5919	20.3052	14.7963	15.855	14.907	19.6651	15.0849	13.9946	15.0857	15.9074
A	137	26.4	26.7592	27.7305	35.6341	26.5948	28.5793	27.1118	35.2518	27.8774	25.5296	27.6456	28.8714
A	138	46.1	47.2174	46.8747	56.7592	45.8097	48.2798	47.5893	56.3094	47.188	44.8458	47.4064	48.828
A	139	49.9	50.9281	50.7931	61.8149	50.2321	52.68	51.5829	61.3783	51.1521	48.723	51.9518	53.1236
A	140	55.3	56.7183	56.442	67.8803	56.052	58.8531	57.1374	67.424	56.3966	54.0502	57.9375	58.8891
A	141	63.9	66.0631	65.5732	67.8803	64.6308	69.1976	66.0854	67.424	65.7835	62.1791	67.8661	66.2683
A	142	64.8	68.3792	67.5872	78.1131	66.3914	71.341	67.8536	77.2359	67.9045	63.4225	70.8048	69.9033
A	143	75.6	80.074	78.6169	89.92	77.3524	83.9123	78.8053	88.1641	79.6815	74.3907	82.9357	81.3853
A	144	78.1	84.6546	83.7556	95.3454	81.754	89.7335	82.7644	93.4438	83.6157	78.9514	87.9389	86.1957
A	145	176.2	179.99	176.325	176.657	176.504	180.115	173.087	176.315	177.207	175.891	173.116	176.521
A	146	49.1	62.4874	59.3185	69.0794	55.1033	62.2187	57.7577	66.1078	58.6282	62.1525	58.2309	61.1084
A	147	220.2	221.377	220.4	212.627	220.875	219.012	215.185	212.137	218.299	225.302	210.121	217.534
A	306	67.9	60.9011	65.589	66.1528	65.1928	58.9568	61.2605	64.4185	63.7112	64.8693	57.9242	62.8976
A	307	75.2	68.9216	75.0992	74.8041	74.0907	66.8465	70.709	74.4461	71.7409	73.5252	66.3576	71.6541
A	308	80.6	75.038	80.9093	81.9754	80.5211	73.0808	76.8231	81.2485	77.6146	80.059	73.0113	78.0281
A	309	91.5	87.4382	93.32	93.6002	91.348	84.8028	89.0961	92.288	88.1359	91.4709	85.0888	89.6589
A	310	96.7	95.2436	100.089	101.596	98.8804	90.5708	96.122	99.2095	95.4829	99.6235	93.2718	97.009
A	311	119	119.838	125.085	124.7	121.84	115.7	121.093	122.739	118.972	122.985	114.986	120.794
A	312	63.8	67.0489	65.6059	71.4601	63.7892	62.5697	64.5619	71.4254	65.0662	69.8416	65.664	66.7033
A	313	102.6	106.784	105.435	108.972	102.496	99.8909	103.04	107.776	104.35	110.34	103.783	105.287
A	314	219.2	205.134	212.975	200.535	214.124	200.123	205.082	196.344	207.961	214.965	199.219	205.646
A	315	124	113.405	118.93	118.523	123.772	111.405	120.874	114.446	117.597	120.463	115.19	117.46
A	316	156.5	147.006	149.608	151.944	157.928	146.552	150.758	147.975	149.154	154.319	147.328	150.257
A	317	155	142.904	145.88	142.721	153.564	138.78	144.149	140.751	142.812	148.023	140.108	143.969
A	318	50	48.6582	51.4153	59.8549	49.0733	49.5236	49.0903	56.7499	50.2488	52.2805	51.1929	51.8088
A	319	65	59.8806	62.5963	71.6548	64.2268	61.9785	61.7649	66.5347	63.0939	65.8308	61.6345	63.9196
A	320	85	80.943	83.2535	91.9085	82.4068	81.4377	80.8774	87.419	82.5768	86.1835	80.9499	83.7956
A	321	87	83.9589	86.7251	97.3642	85.4287	85.3195	84.1702	92.5964	85.0345	90.5069	84.9848	87.6089
A	322	52	49.7471	51.0591	60.2132	50.8066	50.394	50.1348	56.8507	51.0617	50.4917	49.9276	52.0687
A	323	70	67.5365	68.4205	78.824	69.8613	67.8924	67.3351	74.9829	68.107	69.658	67.9226	70.054
A	324	74	72.4875	74.3788	85.299	74.5406	73.5668	72.5553	82.2092	72.0103	75.3325	73.4943	75.5874
A	325	94	92.6344	94.0893	106.706	93.5691	93.6453	92.0388	101.271	91.9746	97.663	92.4187	95.6009
A	326	175	163.334	167.796	169.034	173.885	163.455	164.536	163.807	167.42	173.992	163.933	167.119
A	327	207	194.809	200.05	193.85	204.268	192.903	195.59	190.952	195.831	205.309	190.419	196.398
A	328	230.7	218.1	225.103	215.285	227.616	214.605	220.289	211.772	219.729	229.64	213.524	219.566
A	329	151.9	129.871	136.581	126.453	138.828	123.296	136.578	127.469	136.857	134.711	126.545	131.719
A	330	89.1	80.1809	80.9275	83.5888	83.4647	73.5654	81.8477	83.1062	81.9617	82.9507	75.1085	80.6702
A	331	43.7	38.396	39.9229	42.4784	39.1602	36.3129	40.7759	42.7677	39.1977	38.4302	37.064	39.4506
A	332	70.1	61.1308	62.3482	63.6097	63.0832	57.3386	64.4233	65.0736	62.4929	61.9492	59.1748	62.0624
A	333	86.3	75.2045	76.9682	77.5866	79.3964	69.9608	78.7672	79.742	78.0568	77.8028	71.5265	76.5012
A	334	92	81.4082	83.5556	84.0995	85.4002	75.5312	85.1559	85.818	83.9161	84.1906	77.3153	82.6391
A	335	96.9	86.4686	88.2576	89.6406	90.404	80.7023	90.6957	91.2123	89.1884	89.7183	82.4491	87.8737
A	336	41.5	35.1941	35.2802	37.167	38.1656	32.6103	35.6272	38.6082	35.3871	36.6382	31.7614	35.6439
A	337	32.9	26.6866	28.4517	30.5473	30.3058	25.8562	27.9573	29.6439	28.2864	28.9436	24.662	28.1341
A	338	36.6	30.385	32.1315	34.3332	34.1023	29.0118	31.6819	34.2175	31.6821	32.2693	28.2394	31.8054
A	339	39.8	33.9102	35.2202	37.4936	37.0834	31.6877	34.8044	37.4268	34.7678	35.7776	31.7235	34.9895
A	340	46.3	39.6109	40.6058	43.2506	43.1885	36.8378	40.9663	44.5128	40.4858	41.995	37.2892	40.8743
A	341	49.2	42.7137	44.1734	47.0911	46.2735	39.4112	44.0708	47.7142	43.3879	44.7211	40.1714	43.9728
A	342	54.3	47.0705	49.1019	53.1459	50.7479	44.1664	49.4573	53.2623	48.3839	49.8392	45.5649	49.074
A	343	64	56.1652	57.3319	62.2454	59.8753	52.5644	58.2752	62.9332	58.366	59.1462	54.2374	58.114
A	344	82.2	72.2844	73.7842	76.2056	75.6108	67.5056	74.4598	77.9216	74.9235	77.2719	69.166	73.9134
A	345	90.7	81.0265	82.4143	85.0567	84.4681	75.3031	83.7175	86.7539	83.9136	85.5722	77.5165	82.5743
A	346	103.7	93.8288	94.9647	96.654	96.8435	87.4052	96.6349	98.0366	96.4613	97.115	89.7345	94.7678
A	347	105.8	97.6636	97.9332	100.461	99.8577	89.9162	99.7223	101.783	99.1056	100.337	92.6819	97.9462
A	348	155.6	139.135	141.516	136.096	145.216	131.705	142.728	138.415	142.299	142.093	134.563	139.376
A	349	159.9	145.409	148.155	143.043	149.595	137.17	149.181	145.192	148.639	149.314	140.092	145.579
A	361	85.5	80.9176	83.7334	84.5006	82.2945	75.0314	82.1664	82.1993	82.5664	83.6442	78.6924	81.5746
A	362	40.3	39.651	40.7212	44.3929	39.4955	37.1863	39.6462	42.8487	42.51	38.3635	39.836	40.4651
A	366	121.9	108.341	110.464	106.095	113.144	101.597	108.703	107.873	114.311	108.552	104.078	108.316
A	367	139.3	126.174	128.595	123.548	131.228	117.818	126.685	125.004	132.054	126.564	120.555	125.823
A	368	169.3	153.929	156.375	148.337	157.819	143.912	157.647	149.669	158.304	156.478	148.45	153.092
A	369	179.7	165.182	167.896	160.049	170.261	155.618	168.374	161.599	169.583	169.776	158.72	164.706
A	370	60.3	61.0014	60.3029	64.8174	58.6596	51.6444	60.1513	64.5683	63.0884	58.5976	56.6677	59.9499
A	371	161.4	142.892	145.556	137.564	150.345	133.07	147.182	137.689	148.443	144.983	138.363	142.609
A	372	170.5	154.114	159.841	150.778	161.563	143.336	159.412	149.914	158.416	158.735	149.355	154.546
A	373	188.3	173.76	176.71	169.216	180.202	164.18	178.771	170.177	178.788	180.576	169.036	174.141
A	376	95.7	89.2945	90.1705	91.0243	90.8703	81.1191	87.8907	87.9048	91.7058	89.071	82.332	88.1383
A	377	113	105.369	108.637	108.56	110.737	98.4371	105.723	106.729	108.93	107.035	99.6148	105.977
A	378	133.9	126.898	128.309	126.867	130.716	117.368	126.228	124.45	129.88	129.348	118.866	125.893
A	379	144.6	139.872	139.255	139.862	141.373	129.455	141.65	135.379	143.051	141.32	131.112	138.233
A	380	197.9	186.047	187.021	180.287	191.321	176.687	188.923	180.182	190.097	191.908	179.186	185.166
A	381	209.4	201.342	203.067	195.396	206.546	191.483	201.265	196.827	202.32	210.593	195.44	200.428
A	382	271.5	255.25	255.195	237.746	263.123	246.063	254.329	238.804	252.654	263.21	242.42	250.879
A	383	274.9	260.584	263.347	246.564	270.67	252.909	262.513	246.023	258.251	272.151	250.672	258.368
A	384	324.5	303.737	310.429	280.273	319.318	300.358	303.846	283.004	306.133	320.415	294.596	302.211
A	447	167	178.583	189.764	189.179	189.469	193.884	182.842	177.422	172.063	195.398	179.862	184.847
A	460	361.2	340.585	364.247	321.963	368.324	346.688	345.704	319.613	344.959	370.39	337.399	345.987

## Sheet: 10L
Supplementary File Data Sheet 4.XLSX: Concatenation specific time estimates for Tree A (Primary Calibrations). Differnet calibration scenarios are shown in different worksheets (0B - 20H). See Methods in the main text for a description of each calibration scenario.
			Concatenations
			1	2	3	4	5	6	7	8	9	10
Tree	NWKNodeNum	trueTimeMillions	TimeEst10L	TimeEst10L	TimeEst10L	TimeEst10L	TimeEst10L	TimeEst10L	TimeEst10L	TimeEst10L	TimeEst10L	TimeEst10L	10LAverage
A	3	52.2	51.9158	51.1605	55.4405	49.3705	52.5793	49.2073	55.9265	47.6818	47.9977	49.2677	51.0548
A	4	34.2	36.6243	35.6967	39.378	32.2995	35.7852	34.1412	41.0253	32.8082	32.2287	34.625	35.4612
A	5	61.9	62.9969	61.2315	66.3974	58.9166	64.1316	59.6859	68.4201	58.273	56.9237	60.1215	61.7098
A	8	18.8	19.4915	18.4202	22.5857	18.147	19.2228	17.9041	23.5604	19.2338	16.5139	18.2152	19.3295
A	9	29.6	30.307	28.9917	35.2753	28.6298	31.2479	29.3027	36.5465	29.0029	26.4144	29.4637	30.5182
A	10	44.2	45.2249	43.4422	49.7549	42.2757	46.0831	43.9124	51.111	43.4394	39.423	43.3495	44.8016
A	11	71.1	71.9608	69.001	73.3048	67.0171	71.4945	68.4766	75.7235	67.3563	64.3429	68.3864	69.7064
A	12	77.5	79.8218	76.8953	80.73	73.6863	79.7547	75.5776	83.1568	74.1473	71.2311	75.5519	77.0553
A	13	86.2	88.0039	84.4687	89.4093	81.8512	89.0348	84.7423	91.4269	82.9988	79.4156	84.4932	85.5845
A	14	89.1	91.1863	88.1263	92.993	84.4687	93.1871	88.3976	95.1023	86.3903	82.1989	88.1742	89.0225
A	15	39.6	44.3978	39.634	45.7255	38.9919	43.4333	41.2836	46.3723	41.0439	36.1973	42.1462	41.9226
A	47	91	94.0898	89.9419	95.612	86.7863	95.742	89.9579	97.4241	88.5306	84.9583	91.3599	91.4403
A	48	66.2	62.6712	63.9371	66.1538	61.0219	65.6799	62.8227	68.2116	62.5991	60.3558	61.5052	63.4958
A	49	74.3	73.0244	72.1003	76.2898	69.3919	76.7301	72.0673	78.7756	72.189	68.9732	71.553	73.1094
A	50	80.5	81.3395	78.753	83.5495	75.4322	83.7074	78.9815	85.4946	78.2783	75.2528	79.8297	80.0619
A	51	42.8	44.8874	42.197	47.3589	40.5306	45.2927	41.6121	48.4987	40.7338	40.1505	41.5831	43.2845
A	52	26.2	24.8492	24.8756	28.3188	25.3003	27.1432	24.2436	28.1764	23.9847	24.3792	24.3371	25.5608
A	53	27.8	27.0622	26.9964	31.4576	27.1556	29.2309	26.6694	31.5758	26.0355	26.0702	27.1501	27.9404
A	54	29.4	29.514	29.131	33.7734	28.5181	31.2651	28.1982	34.4686	27.8329	27.9041	28.8838	29.9489
A	55	31.6	32.3394	31.4709	37.0239	30.6371	34.059	31.537	38.0048	30.76	29.9887	31.6673	32.7488
A	56	46.3	46.7085	45.6364	51.9895	43.4739	49.3683	45.4642	52.2306	44.2206	43.0334	45.8068	46.7932
A	57	19.3	19.8662	18.3685	22.0727	17.4031	19.0442	18.2435	21.9695	18.3932	18.5436	18.8351	19.274
A	58	23.3	23.6435	21.7864	27.4241	21.375	23.3755	22.5138	27.5419	22.2889	22.5767	23.1879	23.5714
A	59	27.3	27.6296	26.0884	32.2777	25.0259	28.2499	26.0572	32.6639	26.6333	25.8493	27.3135	27.7789
A	60	24.5	24.2167	23.1715	27.6552	21.2578	25.0365	23.1026	26.4177	22.0861	23.0419	23.7622	23.9748
A	61	19.9	19.8961	18.6146	21.0834	17.8309	20.2034	18.8081	20.4239	19.1519	18.3983	18.9293	19.334
A	62	21.5	21.9151	20.7731	24.2095	19.3299	22.1536	20.5255	22.9644	21.0153	20.0473	21.0223	21.3956
A	63	13.1	12.8973	12.7565	15.5277	11.7183	13.1149	12.7395	14.215	12.4061	12.5116	13.107	13.0994
A	64	19.8	19.7448	19.1778	23.0836	17.6195	20.0818	18.8008	20.922	19.3702	18.6449	19.1407	19.6586
A	65	25	25.2097	23.8123	28.4392	21.9776	25.6836	23.6058	27.0842	23.8471	23.1651	24.7576	24.7582
A	66	28.2	28.5507	27.296	32.2228	24.823	29.1932	26.5664	30.8367	27.1985	26.1889	28.3624	28.1239
A	67	28.9	29.4072	28.1422	33.2388	25.6498	30.192	27.5196	32.475	27.8783	26.6817	29.421	29.0606
A	68	30	30.4007	29.2869	34.6151	26.8378	31.4195	28.577	33.8717	28.5406	27.9072	30.4504	30.1907
A	69	32.3	32.9238	30.9039	38.1332	29.5127	33.6267	31.3798	37.3835	31.4135	30.3013	33.1614	32.874
A	70	52.9	53.0834	50.5429	58.003	48.924	55.7225	51.2499	58.1556	50.1729	50.1811	51.0014	52.7037
A	71	59.1	59.8191	57.1875	64.9647	55.237	62.877	57.7855	65.8034	56.8398	55.5697	57.7599	59.3844
A	72	63.5	64.728	62.1057	69.9019	59.7799	67.0394	62.8481	70.7051	61.1421	59.4757	62.7233	64.0449
A	73	67.3	69.0934	66.4496	73.9812	63.4203	71.5939	67.2316	75.3573	65.5554	63.7206	67.618	68.4021
A	74	44	41.9854	40.9238	45.5459	41.0993	42.4912	39.9718	46.2466	39.8292	39.2744	39.9808	41.7348
A	75	48.1	46.9167	45.4931	51.5322	45.4887	48.4622	44.4506	52.2326	44.4193	44.1281	45.0993	46.8223
A	76	50.6	50.0825	48.6499	54.9771	48.1561	51.6973	47.7803	56.1653	46.596	46.4131	48.5519	49.907
A	77	36.6	35.2613	33.3949	38.1627	35.1991	35.1506	33.1973	38.0961	31.652	33.3072	32.418	34.5839
A	78	40.7	39.8662	37.6808	43.3821	39.5111	40.6097	37.9237	43.4613	36.4938	37.5458	36.8473	39.3322
A	79	37.5	36.4635	35.0183	38.5289	36.152	36.2937	34.2882	38.8669	33.7846	33.9456	32.9703	35.6312
A	80	42.4	42.1732	39.7649	46.4354	41.1684	42.6593	39.7255	46.3435	38.8458	38.9923	39.3954	41.5504
A	81	45.3	45.3233	42.7656	49.8763	43.7725	45.9789	43.0047	50.309	41.6287	41.7044	42.4608	44.6824
A	82	51.9	51.5655	49.2474	56.5092	49.5561	53.2898	49.7996	57.4402	47.8362	47.4877	49.0923	51.1824
A	83	54.5	54.6555	52.6533	59.4474	52.379	56.2422	52.7116	61.0378	51.1414	50.1828	52.6889	54.314
A	84	51.5	50.2766	49.0153	53.433	49.0844	50.6715	48.683	55.7673	47.4963	46.7652	47.5494	49.8742
A	85	55	55.4854	53.5442	60.613	53.052	57.0785	53.6589	62.2038	51.9729	50.7069	53.957	55.2272
A	83	43	41.1658	41.5474	44.6062	39.5936	42.172	39.0551	45.5361	40.1046	38.8406	40.3803	41.3002
A	87	47	46.3603	46.0641	50.2606	44.3712	47.52	44.1874	52.1032	45.2683	42.7312	44.9017	46.3768
A	88	50.1	50.2442	49.6025	54.2718	47.2864	51.8784	46.8821	56.4497	47.8974	45.2706	49.1613	49.8945
A	89	57.5	57.8472	56.362	62.1073	54.9489	58.7935	54.7405	64.5966	54.369	53.3196	56.8681	57.3953
A	90	62	63.5327	60.5879	67.6241	59.0307	64.5771	59.5582	69.8048	59.2567	57.6526	61.9492	62.3574
A	91	48.6	47.4882	46.7391	51.0742	44.7112	48.5437	46.8395	51.5513	45.7717	44.0431	46.1858	47.2948
A	92	55.1	55.0709	54.3973	60.0082	50.8391	57.2784	54.1308	61.6297	52.3787	50.9076	54.3027	55.0943
A	93	28	27.0165	25.7797	31.0193	26.0985	27.7333	27.071	29.9513	25.8639	25.7753	25.8143	27.2123
A	94	33.8	33.1845	31.4903	37.906	32.1825	34.1313	32.8088	37.0777	31.1555	31.0361	32.5075	33.348
A	95	39.7	38.4562	38.2534	44.4734	37.3543	40.7768	38.6902	43.637	37.4037	36.1934	38.8724	39.4111
A	96	37.8	36.6853	36.8504	41.5457	34.9545	38.1781	36.1054	40.8018	35.1636	34.0011	35.5011	36.9787
A	97	41.8	41.3186	41.0814	47.4698	39.3264	43.0588	40.6333	46.9109	39.6705	38.2481	41.798	41.9516
A	98	49	49.3794	47.7345	54.7062	45.6333	50.5107	48.8514	55.6475	47.0164	44.7812	48.6544	49.2915
A	99	22	20.8429	21.0718	25.6759	21.3429	22.2149	21.2615	25.6385	20.3936	20.131	21.4449	22.0018
A	100	30	28.5852	28.5992	34.7646	28.3804	29.9239	29.4151	34.2955	28.0246	27.6093	29.2382	29.8836
A	104	38	36.627	36.4079	42.6796	35.696	38.5732	37.8873	42.9642	36.359	34.9235	37.296	37.9414
A	105	40	39.5579	38.5719	45.4942	37.7612	40.7481	40.3801	45.7216	38.4557	37.4162	40.309	40.4416
A	106	44	44.4901	43.3562	50.2966	41.8732	46.0622	45.1699	51.1145	42.9437	41.3781	45.0584	45.1743
A	107	52.9	53.6565	51.8349	59.7904	50.0921	55.7923	53.4477	60.4185	50.5618	48.9707	53.6213	53.8186
A	108	79.8	78.2643	77.1323	82.8578	74.4559	81.2972	77.82	84.1653	75.6933	74.0732	77.2475	78.3007
A	109	82.5	83.0044	80.2983	86.1756	77.1769	85.7249	81.185	88.6144	79.522	76.7703	81.3337	81.9805
A	110	84.2	85.924	82.6057	88.3827	79.4159	88.4244	83.2624	91.0661	81.5065	78.579	83.6659	84.2833
A	111	84.6	86.557	83.1404	89.39	79.6559	88.91	84.1567	91.6505	82.0421	78.942	84.73	84.9174
A	112	87.2	89.9286	86.2023	92.6112	82.5219	92.4325	86.6621	94.166	84.72	81.5571	88.4776	87.9279
A	113	97.4	101.092	96.4108	102.583	92.6751	103.926	97.0299	103.949	95.4882	91.2667	98.9761	98.3396
A	114	39.7	42.4732	39.8924	45.0987	38.1735	43.1411	39.8735	45.9606	38.6332	35.4068	39.7666	40.842
A	115	19.6	22.7335	21.7047	25.7994	19.0546	24.038	20.2561	26.7128	20.145	17.9498	21.7086	22.0103
A	116	60	63.5243	59.937	66.049	57.6148	64.8201	59.3749	68.3988	59.1062	54.6453	60.4904	61.3961
A	117	70.5	73.9204	70.9533	76.8501	68.2018	76.385	70.9448	80.7822	70.3021	64.8904	72.0705	72.5301
A	118	65.4	63.9818	62.7898	65.4324	59.5883	66.6501	61.9495	67.9164	64.0193	59.5579	61.4	63.3286
A	119	73	73.2565	71.01	74.5437	67.7226	76.2469	70.9239	78.3908	71.8222	67.9446	71.0354	72.2897
A	120	75.1	76.4764	73.5754	78.1403	69.9379	79.8212	73.9248	82.6885	74.5956	70.5207	74.2297	75.3911
A	121	61.1	59.3213	58.2092	62.631	56.0939	62.4492	60.1961	65.0889	59.3332	55.2736	58.0859	59.6682
A	122	64.2	65.437	62.6599	68.1935	60.4759	67.3585	64.266	71.6062	64.8337	59.7537	63.3737	64.7958
A	123	77.8	80.0793	76.9882	82.9766	72.7182	83.2794	77.9119	86.757	79.1213	73.5039	78.0567	79.1392
A	124	103.3	106.561	101.645	106.842	98.4997	110.643	103.873	109.39	102.528	96.6524	105.388	104.202
A	125	104.7	109.475	103.484	109.586	99.78	112.727	105.949	111.351	104.025	98.7385	107.484	106.26
A	126	37.4	40.9779	40.0303	48.7073	39.8737	46.9353	39.886	46.4899	41.0427	37.2877	45.8368	42.7067
A	127	23.8	24.016	24.7565	27.6581	22.4205	24.6371	23.4549	27.8714	23.4979	22.3517	24.2067	24.4871
A	128	27.3	26.3048	27.1306	31.6564	26.1804	27.324	26.7646	30.826	27.0529	25.1171	28.5833	27.694
A	129	60.7	58.4292	59.0168	61.6313	58.662	60.7429	59.144	61.8232	58.8208	55.9073	60.1446	59.4322
A	130	62.7	61.9024	61.3181	64.3302	60.4735	62.4588	61.7152	64.4229	61.2437	58.0348	62.5318	61.8431
A	131	39	37.1831	39.0932	47.0739	37.8713	42.612	38.1244	44.9422	37.0248	37.0878	44.0298	40.5042
A	132	36.8	34.9219	34.4263	41.43	34.4292	40.2259	35.9732	41.6925	36.4579	33.7208	38.9011	37.2179
A	133	39.1	37.6547	37.9183	45.858	37.1056	42.9359	39.3868	46.9433	38.9014	36.6128	42.4793	40.5796
A	134	41.6	40.5988	40.6946	49.6792	39.5446	46.3587	42.0213	50.5376	41.0623	38.7456	46.254	43.5497
A	135	42.8	40.7112	40.715	48.2359	40.2022	46.9538	41.8243	48.6645	41.5903	39.932	46.7469	43.5576
A	136	14.2	14.1846	13.9922	19.2432	14.1594	17.0614	14.2991	18.7898	14.4669	13.3418	16.4069	15.5945
A	137	26.4	25.6676	26.5908	33.7704	25.45	30.7541	26.0061	33.6827	26.7353	24.3386	30.0669	28.3062
A	138	46.1	45.2912	44.9482	53.7907	43.8378	51.6747	45.6485	53.803	45.2548	42.7538	51.2366	47.8239
A	139	49.9	48.8505	48.7056	58.5819	48.0698	56.366	49.4794	58.6463	49.0565	46.4502	56.1276	52.0334
A	140	55.3	54.4045	54.1223	64.3302	53.6392	62.4588	54.8073	64.4229	54.0861	51.5288	62.5318	57.6332
A	141	63.9	63.3681	62.8782	64.3302	61.8487	62.4588	63.3904	64.4229	63.0885	59.2785	62.5318	62.7596
A	142	64.8	65.5897	64.8094	73.7104	63.5335	75.3638	65.0865	73.3887	65.1226	60.464	72.633	67.9702
A	143	75.6	76.8075	75.3858	84.9239	74.0226	87.4939	75.5916	83.907	76.4172	70.9205	84.1919	78.9662
A	144	78.1	81.2012	80.3134	90.0647	78.2348	93.1649	79.3892	88.9771	80.1902	75.2685	89.0027	83.5807
A	145	176.2	172.648	169.078	167.144	168.906	178.539	166.029	168.409	169.947	167.686	171.118	169.95
A	146	49.1	59.9383	56.8805	65.3473	52.7313	60.9768	55.4023	63.1469	56.2264	59.2532	57.1533	58.7056
A	147	220.2	212.346	211.342	201.139	211.367	214.641	206.409	202.636	209.356	214.792	206.233	209.026
A	306	67.9	58.4167	62.8933	62.597	62.3865	61.0727	58.7622	61.6752	61.1011	61.8432	59.5526	61.0301
A	307	75.2	66.11	72.0127	70.7834	70.9014	69.2456	67.8255	71.2757	68.8019	70.0954	68.223	69.5275
A	308	80.6	71.9769	77.584	77.5692	77.055	75.6832	73.6902	77.7885	74.4349	76.3243	74.8843	75.699
A	309	91.5	83.8712	89.4846	88.5692	87.4158	87.5681	85.4627	88.3578	84.5252	87.2039	87.0118	86.947
A	310	96.7	91.3582	95.9756	96.1356	94.624	93.3781	92.2021	94.9846	91.5712	94.9762	95.0447	94.025
A	311	119	114.949	119.944	117.998	116.595	118.726	116.155	117.512	114.098	117.248	116.332	116.956
A	312	63.8	64.3137	62.9095	67.6191	61.0433	63.7219	61.929	68.3837	62.4006	66.5836	66.0399	64.4944
A	313	102.6	102.428	101.101	103.114	98.0839	101.73	98.8381	103.186	100.075	105.193	104.377	101.813
A	314	219.2	196.766	204.222	189.756	204.907	201.575	196.719	187.982	199.442	204.937	198.154	198.446
A	315	124	108.778	114.042	112.152	118.444	112.707	115.944	109.572	112.78	114.844	114.392	113.366
A	316	156.5	141.009	143.459	143.777	151.13	148.265	144.61	141.674	143.043	147.12	146.308	145.04
A	317	155	137.074	139.885	135.05	146.954	139.805	138.271	134.757	136.961	141.118	139.254	138.913
A	318	50	46.6732	49.3022	56.6377	46.9609	50.1738	47.0884	54.3332	48.1903	49.8417	51.1137	50.0315
A	319	65	57.4378	60.0236	67.8033	61.4621	62.8616	59.2461	63.7013	60.5091	62.7599	61.5592	61.7364
A	320	85	77.641	79.8318	86.9684	78.8595	82.5982	77.5792	83.6962	79.1938	82.1632	80.851	80.9382
A	321	87	80.5339	83.1608	92.1309	81.7513	86.4396	80.7376	88.6531	81.5508	86.2849	84.8534	84.6096
A	322	52	47.7177	48.9606	56.9768	48.6195	51.1236	48.0903	54.4297	48.9698	48.1364	50.0956	50.312
A	323	70	64.7814	65.6084	74.5872	66.8541	68.8753	64.5891	71.7897	65.3168	66.4086	68.1512	67.6962
A	324	74	69.5304	71.3219	80.7142	71.3319	74.6796	69.5964	78.7082	69.0602	71.8184	73.6755	73.0437
A	325	94	88.8554	90.2223	100.97	89.5413	94.7762	88.2854	96.958	88.2066	93.1072	92.2514	92.3174
A	326	175	156.671	160.899	159.949	166.4	164.663	157.826	156.831	160.561	165.875	162.933	161.261
A	327	207	186.862	191.828	183.431	195.475	194.236	187.613	182.82	187.809	195.731	189.185	189.499
A	328	230.7	209.203	215.851	203.713	217.818	215.894	211.305	202.754	210.727	218.928	212.129	211.832
A	329	151.9	124.573	130.967	123.054	132.852	125.485	131.008	122.961	131.251	128.427	127.465	127.804
A	330	89.1	76.91	77.6014	81.3421	79.8719	75.0003	78.5099	80.1673	78.6039	79.0811	75.8852	78.2973
A	331	43.7	36.8297	38.2821	41.3366	37.4745	37.1334	39.1131	41.2553	37.5918	36.6375	37.5468	38.3201
A	332	70.1	58.637	59.7857	61.8999	60.3677	58.6342	61.7961	62.7724	59.9327	59.0594	59.9455	60.2831
A	333	86.3	72.1366	73.8048	75.5012	75.9787	71.4575	75.555	76.9221	74.859	74.1734	72.4408	74.2829
A	334	92	78.0872	80.1215	81.839	81.7241	77.0804	81.6832	82.7832	80.4783	80.2633	78.2656	80.2326
A	335	96.9	82.9411	84.6303	87.2312	86.5125	82.3316	86.997	87.9867	85.5345	85.5331	83.4374	85.3135
A	336	41.5	33.7584	33.8302	36.168	36.5227	33.6288	34.1743	37.2429	33.9374	34.9291	32.7997	34.6992
A	337	32.9	25.5979	27.2824	29.7262	29.0012	26.7428	26.8172	28.5956	27.1275	27.5934	25.5577	27.4042
A	338	36.6	29.1455	30.8109	33.4103	32.6343	30.0067	30.3899	33.0074	30.3841	30.7639	29.265	30.9818
A	339	39.8	32.5269	33.7727	36.4858	35.4871	32.733	33.3851	36.1033	33.3435	34.1087	32.8426	34.0789
A	340	46.3	37.995	38.9369	42.0881	41.3294	37.9884	39.2956	42.9387	38.8272	40.036	38.5081	39.7943
A	341	49.2	40.9713	42.3579	45.8253	44.2816	40.6283	42.2735	46.0268	41.6104	42.635	41.4632	42.8073
A	342	54.3	45.1503	47.0838	51.7174	48.5634	45.4581	47.4404	51.3787	46.4017	47.5143	46.8612	47.7569
A	343	64	53.874	54.9756	60.5723	57.2979	54.0491	55.8987	60.7076	55.9748	56.3872	55.4383	56.5176
A	344	82.2	69.3356	70.7518	74.1573	72.3561	69.1268	71.4233	75.166	71.8541	73.6673	70.1711	71.8009
A	345	90.7	77.7211	79.0272	82.7705	80.8321	76.9873	80.3034	83.6859	80.4759	81.5804	78.4964	80.188
A	346	103.7	90.0011	91.0618	94.056	92.6748	89.1353	92.6941	94.5696	92.5095	92.5847	90.6994	91.9986
A	347	105.8	93.6795	93.9082	97.7612	95.5592	91.6699	95.6555	98.1835	95.0455	95.6563	93.6404	95.0759
A	348	155.6	133.459	135.7	132.438	138.965	134.062	136.907	133.52	136.469	135.464	135.69	135.267
A	349	159.9	139.477	142.066	139.198	143.156	139.607	143.097	140.057	142.549	142.349	141.11	141.267
A	361	85.5	77.6166	80.292	82.2293	78.7521	76.4227	78.8156	79.2924	79.1838	79.7423	79.2196	79.1566
A	362	40.3	38.0334	39.0476	43.1997	37.7953	38.1838	38.0294	41.3335	40.7685	36.5739	40.5805	39.3546
A	366	121.9	103.922	105.924	103.243	108.273	104.322	104.27	104.058	109.628	103.489	106.023	105.315
A	367	139.3	121.027	123.309	120.228	125.579	120.678	121.519	120.584	126.644	120.66	122.248	122.248
A	368	169.3	147.65	149.948	144.35	151.025	146.581	151.218	144.376	151.819	149.179	149.445	148.559
A	369	179.7	158.444	160.995	155.747	162.932	158.351	161.507	155.884	162.636	161.856	159.62	159.797
A	370	60.3	58.5129	57.8245	63.0752	56.1346	52.6278	57.6983	62.2849	60.5038	55.8641	57.131	58.1657
A	371	161.4	137.063	139.574	133.866	143.873	135.603	141.18	132.82	142.362	138.22	139.494	138.405
A	372	170.5	147.827	153.272	146.725	154.608	146.082	152.911	144.613	151.926	151.331	150.526	149.982
A	373	188.3	166.671	169.447	164.668	172.445	167.005	171.48	164.159	171.463	172.152	169.855	168.934
A	376	95.7	85.6518	86.4646	88.5776	86.9587	83.3226	84.3065	84.7962	87.9488	84.916	83.3387	85.6281
A	377	113	101.07	104.172	105.642	105.97	101.111	101.411	102.955	104.467	102.042	100.833	102.967
A	378	133.9	121.721	123.035	123.457	125.089	120.477	121.08	120.049	124.559	123.314	120.534	122.332
A	379	144.6	134.166	133.531	136.103	135.288	132.705	135.874	130.591	137.19	134.728	132.655	134.283
A	380	197.9	178.457	179.335	175.441	183.085	179.604	181.218	173.811	182.309	182.956	179.873	179.609
A	381	209.4	193.129	194.721	190.144	197.655	194.401	193.058	189.866	194.031	200.77	195.878	194.365
A	382	271.5	244.838	244.707	224.885	251.797	247.972	243.957	228.7	242.304	250.931	241.188	242.128
A	383	274.9	249.954	252.523	233.311	259.018	253.943	251.808	235.546	247.671	259.455	248.72	249.195
A	384	324.5	291.346	297.671	265.154	305.573	296.256	291.455	270.464	293.592	305.469	287.974	290.495
A	447	167	171.298	181.964	178.784	181.313	188.481	175.386	169.314	165.014	186.283	173.911	177.175
A	460	361.2	326.691	349.277	304.272	352.469	337.027	331.606	305.007	330.827	353.111	326.235	331.652

## Sheet: 10H
Supplementary File Data Sheet 4.XLSX: Concatenation specific time estimates for Tree A (Primary Calibrations). Differnet calibration scenarios are shown in different worksheets (0B - 20H). See Methods in the main text for a description of each calibration scenario.
			Concatenations
			1	2	3	4	5	6	7	8	9	10
Tree	NWKNodeNum	trueTimeMillions	TimeEst10H	TimeEst10H	TimeEst10H	TimeEst10H	TimeEst10H	TimeEst10H	TimeEst10H	TimeEst10H	TimeEst10H	TimeEst10H	10HAverage
A	3	52.2	56.8039	55.9727	60.7327	54.0817	57.9995	53.8405	60.8495	52.1687	52.5284	53.9042	55.8882
A	4	34.2	40.0726	39.0544	43.1369	35.3816	39.4742	37.3559	44.6366	35.8954	35.2709	37.8835	38.8162
A	5	61.9	68.9282	66.9911	72.7355	64.5387	70.7428	65.3057	74.4428	63.7565	62.297	65.7794	67.5518
A	8	18.8	21.3267	20.1528	24.7417	19.8786	21.2045	19.5899	25.6344	21.0438	18.0727	19.9294	21.1574
A	9	29.6	33.1605	31.7187	38.6425	31.3618	34.4692	32.0617	39.7636	31.7321	28.9078	32.2365	33.4054
A	10	44.2	49.483	47.5285	54.5044	46.3098	50.8336	48.0471	55.61	47.5271	43.1443	47.4291	49.0417
A	11	71.1	78.7362	75.4913	80.3023	73.4121	78.8646	74.9241	82.3891	73.6946	70.4166	74.8221	76.3053
A	12	77.5	87.3373	84.1282	88.4362	80.7177	87.9764	82.6937	90.4767	81.1246	77.9549	82.662	84.3508
A	13	86.2	96.2898	92.414	97.944	89.6618	98.2131	92.7214	99.4748	90.8091	86.912	92.4447	93.6885
A	14	89.1	99.7717	96.4156	101.87	92.529	102.793	96.7209	103.474	94.5198	89.958	96.4721	97.4524
A	15	39.6	48.5779	43.3621	50.0903	42.7126	47.9107	45.1707	50.4542	44.9062	39.6141	46.1125	45.8911
A	47	91	102.949	98.4021	104.739	95.0678	105.612	98.4281	106	96.8614	92.9779	99.9576	100.099
A	48	66.2	68.5718	69.9512	72.4687	66.8449	72.4506	68.7379	74.216	68.4897	66.053	67.2934	69.5077
A	49	74.3	79.8998	78.8822	83.5722	76.0135	84.64	78.8529	85.7099	78.982	75.4839	78.2867	80.0323
A	50	80.5	88.9978	86.1607	91.5249	82.6302	92.3366	86.4181	93.0204	85.6444	82.3562	87.3423	87.6432
A	51	42.8	49.1137	46.1661	51.8796	44.3982	49.9618	45.5302	52.7678	44.5669	43.9405	45.4964	47.3821
A	52	26.2	27.1888	27.2155	31.022	27.7145	29.9413	26.5263	30.6566	26.2417	26.6805	26.6274	27.9815
A	53	27.8	29.6102	29.5357	34.4604	29.7469	32.2442	29.1805	34.3553	28.4855	28.5311	29.7051	30.5855
A	54	29.4	32.2928	31.8712	36.9973	31.2394	34.4881	30.8532	37.5027	30.452	30.5381	31.602	32.7837
A	55	31.6	35.3842	34.4311	40.5581	33.5606	37.57	34.5065	41.3502	33.6546	32.8195	34.6475	35.8482
A	56	46.3	51.1062	49.929	56.9523	47.6223	54.4575	49.745	56.8282	48.3818	47.0956	50.1176	51.2235
A	57	19.3	21.7366	20.0963	24.1797	19.0638	21.0074	19.9613	23.9033	20.124	20.294	20.6076	21.0974
A	58	23.3	25.8696	23.8357	30.0419	23.4147	25.7852	24.6336	29.9663	24.3863	24.7078	25.3701	25.8011
A	59	27.3	30.231	28.5423	35.3589	27.414	31.1621	28.5107	35.5392	29.1395	28.2894	29.8839	30.4071
A	60	24.5	26.4967	25.351	30.2951	23.2863	27.6174	25.2779	28.7432	24.1645	25.2169	25.9984	26.2447
A	61	19.9	21.7693	20.3656	23.0959	19.5324	22.2861	20.579	22.2218	20.9542	20.135	20.7107	21.165
A	62	21.5	23.9784	22.7271	26.5205	21.1745	24.4374	22.4581	24.9859	22.9928	21.9396	23.0007	23.4215
A	63	13.1	14.1116	13.9564	17.0099	12.8365	14.4669	13.939	15.4663	13.5735	13.6926	14.3404	14.3393
A	64	19.8	21.6038	20.9818	25.2871	19.3008	22.1519	20.571	22.7637	21.1929	20.4049	20.942	21.52
A	65	25	27.5833	26.0521	31.1539	24.0747	28.3312	25.8285	29.4683	26.0911	25.3517	27.0875	27.1022
A	66	28.2	31.2388	29.8635	35.2987	27.1917	32.2026	29.0678	33.5511	29.7579	28.661	31.0315	30.7865
A	67	28.9	32.1759	30.7893	36.4117	28.0974	33.3044	30.1108	35.3336	30.5017	29.2004	32.1898	31.8115
A	68	30	33.263	32.0417	37.9193	29.3988	34.6585	31.2677	36.8533	31.2264	30.5415	33.3161	33.0486
A	69	32.3	36.0237	33.8108	41.7733	32.329	37.0931	34.3344	40.6742	34.3696	33.1615	36.2822	35.9852
A	70	52.9	58.0813	55.2971	63.5399	53.5925	61.4667	56.0755	63.2748	54.8943	54.9179	55.8011	57.6941
A	71	59.1	65.4512	62.5667	71.166	60.5079	69.3588	63.2264	71.5958	62.1885	60.8152	63.1956	65.0072
A	72	63.5	70.8223	67.9475	76.5746	65.4843	73.9503	68.7657	76.929	66.8957	65.0898	68.6261	70.1085
A	73	67.3	75.5988	72.6999	81.0433	69.4721	78.9743	73.562	81.9906	71.7243	69.7354	73.9814	74.8782
A	74	44	45.9384	44.7732	49.8936	45.0212	46.8715	43.7355	50.3174	43.5772	42.9817	43.7433	45.6853
A	75	48.1	51.3341	49.7722	56.4514	49.8295	53.458	48.6359	56.8304	48.5992	48.2936	49.3435	51.2548
A	76	50.6	54.7979	53.226	60.2251	52.7513	57.0266	52.2792	61.1093	50.9808	50.7943	53.121	54.6311
A	77	36.6	38.5812	36.5361	41.8056	38.5579	38.7741	36.323	41.4495	34.6305	36.4513	35.4688	37.8578
A	78	40.7	43.6197	41.2252	47.5232	43.2814	44.796	41.4945	47.287	39.9279	41.0899	40.315	43.056
A	79	37.5	39.8966	38.3122	42.2068	39.6017	40.0351	37.5166	42.2882	36.9637	37.1499	36.0731	39.0044
A	80	42.4	46.1439	43.5053	50.868	45.0968	47.0569	43.4659	50.4229	42.5012	42.6729	43.1028	45.4837
A	81	45.3	49.5906	46.7883	54.6373	47.9494	50.7188	47.0539	54.7375	45.546	45.6411	46.4567	48.912
A	82	51.9	56.4206	53.8797	61.9034	54.2849	58.7833	54.4886	62.4964	52.3377	51.9703	53.7122	56.0277
A	83	54.5	59.8015	57.606	65.1221	57.3772	62.04	57.6748	66.4107	55.9539	54.9198	57.6473	59.4553
A	84	51.5	55.0103	53.6258	58.5335	53.7683	55.8951	53.2668	60.6763	51.9658	51.1796	52.0242	54.5946
A	85	55	60.7095	58.5807	66.3989	58.1144	62.9626	58.7112	67.6793	56.8636	55.4933	59.0347	60.4548
A	83	43	45.0416	45.4555	48.8642	43.3718	46.5193	42.7324	49.5445	43.8785	42.5069	44.1805	45.2095
A	87	47	50.7253	50.397	55.0584	48.6052	52.4186	48.3479	56.6896	49.5281	46.7648	49.1273	50.7662
A	88	50.1	54.9749	54.2683	59.4524	51.7987	57.2264	51.2964	61.4188	52.4046	49.5439	53.7878	54.6172
A	89	57.5	63.2936	61.6636	68.0359	60.1924	64.8543	59.8947	70.2828	59.4851	58.3527	62.2198	62.8275
A	90	62	69.5145	66.2869	74.0793	64.6636	71.2342	65.1661	75.9494	64.8328	63.0947	67.7791	68.2601
A	91	48.6	51.9593	51.1354	55.9496	48.9777	53.5479	51.2498	56.0892	50.0789	48.2006	50.5322	51.7721
A	92	55.1	60.2559	59.514	65.7364	55.6904	63.183	59.2276	67.0547	57.3075	55.713	59.413	60.3096
A	93	28	29.5601	28.2046	33.9804	28.5889	30.5922	29.6199	32.5878	28.2977	28.2084	28.2436	29.7884
A	94	33.8	36.3089	34.4524	41.5244	35.2535	37.6498	35.8979	40.3415	34.0873	33.9658	35.5667	36.5048
A	95	39.7	42.0769	41.8516	48.7187	40.9188	44.9804	42.3332	47.4782	40.9234	39.6098	42.5306	43.1422
A	96	37.8	40.1394	40.3166	45.5116	38.29	42.1138	39.5049	44.3934	38.4725	37.2107	38.8421	40.4795
A	97	41.8	45.2088	44.9456	52.0012	43.0791	47.4975	44.4592	51.0403	43.4036	41.8585	45.7316	45.9225
A	98	49	54.0286	52.2245	59.9283	49.9878	55.7177	53.4511	60.5459	51.4407	49.0082	53.2332	53.9566
A	99	22	22.8054	23.0539	28.1269	23.3795	24.505	23.2634	27.8953	22.3127	22.0313	23.4631	24.0836
A	100	30	31.2766	31.2893	38.0831	31.0885	33.0087	32.1847	37.3144	30.6618	30.2154	31.9898	32.7112
A	104	38	40.0755	39.8325	46.7537	39.1023	42.5496	41.4547	46.7462	39.7804	38.22	40.8059	41.5321
A	105	40	43.2824	42.2	49.837	41.3645	44.9487	44.1822	49.7462	42.0744	40.948	44.1024	44.2686
A	106	44	48.679	47.4344	55.0978	45.8689	50.8106	49.4229	55.6139	46.9848	45.284	49.2987	49.4495
A	107	52.9	58.7084	56.7106	65.4978	54.8721	61.5438	58.4802	65.7369	55.3197	53.5933	58.6675	58.913
A	108	79.8	85.6331	84.3875	90.7672	81.5608	89.6778	85.1473	91.574	82.8161	81.0653	84.5171	85.7146
A	109	82.5	90.8195	87.8513	94.4017	84.5414	94.562	88.8291	96.4147	87.0051	84.017	88.9879	89.743
A	110	84.2	94.014	90.3758	96.8195	86.994	97.5398	91.1022	99.0823	89.1764	85.9964	91.5395	92.264
A	111	84.6	94.7066	90.9607	97.9229	87.257	98.0755	92.0807	99.7181	89.7623	86.3937	92.7037	92.9581
A	112	87.2	98.3956	94.3107	101.452	90.3964	101.961	94.8219	102.455	92.6922	89.2557	96.8041	96.2544
A	113	97.4	110.61	105.479	112.375	101.519	114.64	106.166	113.099	104.474	99.8817	108.291	107.653
A	114	39.7	46.4722	43.6447	49.4038	41.8161	47.5884	43.6279	50.0064	42.2687	38.749	43.5089	44.7086
A	115	19.6	24.8739	23.7463	28.2621	20.8728	26.516	22.1634	29.0642	22.0406	19.6442	23.7516	24.0935
A	116	60	69.5053	65.5748	72.3538	63.1126	71.5023	64.9654	74.4196	64.6682	59.8036	66.183	67.2089
A	117	70.5	80.8802	77.6273	84.186	74.7099	84.2593	77.6248	87.8931	76.9176	71.0157	78.8529	79.3967
A	118	65.4	70.0058	68.696	71.6784	65.2745	73.5208	67.7825	73.8948	70.0436	65.1799	67.1783	69.3255
A	119	73	80.1538	77.6894	81.6595	74.185	84.1069	77.6019	85.2912	78.5807	74.3582	77.7204	79.1347
A	120	75.1	83.6769	80.496	85.5994	76.6117	88.0497	80.8854	89.9672	81.6152	77.1775	81.2154	82.5294
A	121	61.1	64.9066	63.6845	68.6096	61.4466	68.8869	65.864	70.8184	64.9165	60.4911	63.5523	65.3177
A	122	64.2	71.5981	68.5538	74.7031	66.2468	74.3023	70.3171	77.9094	70.9346	65.3941	69.3377	70.9297
A	123	77.8	87.619	84.2299	90.8974	79.6573	91.8644	85.2478	94.3938	86.5667	80.4422	85.4025	86.6321
A	124	103.3	116.594	111.206	117.041	107.899	122.049	113.653	119.02	112.176	105.776	115.305	114.072
A	125	104.7	119.782	113.218	120.047	109.301	124.347	115.925	121.153	113.814	108.059	117.6	116.325
A	126	37.4	44.8361	43.7957	53.0183	43.6786	51.565	43.6415	50.4406	44.9048	40.8074	50.1202	46.6808
A	127	23.8	26.2772	27.0851	30.0298	24.56	27.0327	25.6633	30.2214	25.7091	24.4615	26.4698	26.751
A	128	27.3	28.7815	29.6826	34.3709	28.6787	29.9809	29.2847	33.4251	29.5986	27.488	31.2556	30.2547
A	129	60.7	63.9305	64.568	66.9161	64.2598	66.6495	64.7129	67.0359	64.3559	61.1846	65.7676	64.9381
A	130	62.7	67.7307	67.0858	69.8464	66.2441	68.5322	67.5261	69.8548	67.0068	63.5129	68.3779	67.5718
A	131	39	40.684	42.7704	51.1105	41.4852	46.7555	41.7141	48.7315	40.5089	40.5887	48.1461	44.2495
A	132	36.8	38.2099	37.6646	44.9825	37.7145	44.1374	39.3603	45.2078	39.8886	36.9038	42.538	40.6608
A	133	39.1	41.2	41.485	49.7903	40.6464	47.111	43.0954	50.9014	42.562	40.0689	46.4507	44.3311
A	134	41.6	44.4213	44.5224	53.9391	43.3181	50.8665	45.9779	54.7988	44.9263	42.4029	50.5783	47.5752
A	135	42.8	44.5442	44.5447	52.3721	44.0384	51.5195	45.7623	52.7677	45.504	43.7013	51.1172	47.5871
A	136	14.2	15.5201	15.3084	20.8933	15.5106	18.7205	15.6454	20.3741	15.8282	14.6012	17.9408	17.0343
A	137	26.4	28.0843	29.092	36.6662	27.8785	33.7446	28.4548	36.5227	29.2511	26.6361	32.8778	30.9208
A	138	46.1	49.5555	49.1761	58.4032	48.0209	56.6995	49.9467	58.3395	49.5133	46.7895	56.0267	52.2471
A	139	49.9	53.4499	53.2869	63.6053	52.6568	61.8469	54.1382	63.5911	53.6728	50.8348	61.375	56.8458
A	140	55.3	59.5268	59.2132	69.8464	58.7576	68.5322	59.9678	69.8548	59.1757	56.3928	68.3779	62.9645
A	141	63.9	69.3344	68.7926	69.8464	67.7505	68.5322	69.359	69.8548	69.0252	64.8741	68.3779	68.5747
A	142	64.8	71.7651	70.9055	79.9849	69.5961	82.6095	71.2149	79.5166	71.2508	66.1714	79.391	74.2406
A	143	75.6	84.0391	82.4768	92.3633	81.0862	96.0677	82.709	91.0033	83.6081	77.615	92.0525	86.3021
A	144	78.1	88.8465	87.8678	98.0363	85.7003	102.355	86.8643	96.5384	87.7362	82.3734	97.32	91.3638
A	145	176.2	188.903	184.982	183.099	185.024	196.944	181.662	183.233	185.939	183.515	187.222	186.052
A	146	49.1	65.5817	62.2308	71.6701	57.7632	67.3089	60.6188	68.7368	61.5174	64.8464	62.5369	64.2811
A	147	220.2	232.339	231.221	220.601	231.537	236.93	225.844	220.574	229.057	235.067	225.659	228.883
A	306	67.9	63.9168	68.8092	67.7182	68.3397	66.9702	64.2951	66.8953	66.8508	67.6809	65.2042	66.668
A	307	75.2	72.3344	78.7864	76.5743	77.6671	75.9323	74.2117	77.3084	75.2762	76.712	74.6975	75.95
A	308	80.6	78.7537	84.8817	83.9153	84.4079	82.9914	80.6286	84.3723	81.4393	83.5289	81.9909	82.691
A	309	91.5	91.768	97.9018	95.8152	95.7574	96.024	93.5096	95.8363	92.4791	95.4354	95.2694	94.9796
A	310	96.7	99.9599	105.003	104.001	103.653	102.395	100.884	103.024	100.188	103.941	104.065	102.711
A	311	119	125.772	131.227	127.651	127.721	130.19	127.091	127.458	124.835	128.315	127.372	127.763
A	312	63.8	70.369	68.8269	73.1511	66.8683	69.8751	67.7601	74.1716	68.2726	72.8687	72.3072	70.4471
A	313	102.6	112.072	110.611	111.55	107.443	111.554	108.144	111.919	109.493	115.123	114.283	111.219
A	314	219.2	215.292	223.431	205.281	224.46	221.04	215.241	203.893	218.209	224.282	216.959	216.809
A	315	124	119.02	124.769	121.327	129.747	123.591	126.861	118.846	123.392	125.684	125.248	123.849
A	316	156.5	154.286	156.953	155.54	165.551	162.582	158.226	153.665	156.504	161.007	160.193	158.451
A	317	155	149.98	153.042	146.099	160.977	153.305	151.29	146.163	149.849	154.438	152.469	151.761
A	318	50	51.0676	53.9397	61.2713	51.442	55.0188	51.5221	58.9318	52.725	54.5465	55.9645	54.6429
A	319	65	62.8457	65.6695	73.3504	67.327	68.9318	64.8245	69.0929	66.2031	68.6841	67.4013	67.433
A	320	85	84.9511	87.341	94.0834	86.3846	90.5742	84.8838	90.7801	86.646	89.9189	88.524	88.4087
A	321	87	88.1163	90.9831	99.6683	89.5523	94.7866	88.3397	96.1565	89.2249	94.4297	92.9062	92.4164
A	322	52	52.2104	53.566	61.6381	53.259	56.0603	52.6183	59.0365	53.5779	52.6802	54.8498	54.9497
A	323	70	70.8807	71.7797	80.6894	73.2336	75.5262	70.6706	77.8659	71.4632	72.6772	74.6189	73.9405
A	324	74	76.0769	78.0306	87.3176	78.1387	81.8909	76.1494	85.37	75.5589	78.5976	80.6675	79.7798
A	325	94	97.2214	98.7088	109.231	98.0857	103.928	96.5981	105.164	96.507	101.896	101.006	100.835
A	326	175	171.422	176.034	173.035	182.278	180.563	172.687	170.105	175.67	181.533	178.396	176.172
A	327	207	204.455	209.871	198.438	214.128	212.992	205.278	198.294	205.482	214.207	207.139	207.028
A	328	230.7	228.9	236.155	220.379	238.603	236.742	231.201	219.914	230.557	239.594	232.261	231.431
A	329	151.9	136.302	143.286	135.73	145.529	137.594	143.343	135.81	143.601	140.55	139.515	140.126
A	330	89.1	84.1513	84.9008	89.7215	87.4936	82.2373	85.9021	88.5445	86.0007	86.5459	83.0588	85.8556
A	331	43.7	40.2973	41.883	45.5949	41.0505	40.7165	42.7958	45.5663	41.1293	40.0959	41.0962	42.0226
A	332	70.1	64.1578	65.4093	68.2765	66.1283	64.292	67.6146	69.3319	65.5724	64.6342	65.6124	66.1029
A	333	86.3	78.9284	80.7471	83.2789	83.2289	78.3527	82.6691	84.9602	81.9033	81.1749	79.2888	81.4532
A	334	92	85.4393	87.6579	90.2696	89.5225	84.5181	89.3743	91.4337	88.0514	87.8397	85.6642	87.9771
A	335	96.9	90.7503	92.5908	96.2172	94.7678	90.2761	95.1884	97.181	93.5834	93.6069	91.325	93.5487
A	336	41.5	36.9369	37.0124	39.8938	40.0078	36.8738	37.3921	41.1347	37.1309	38.2262	35.9003	38.0509
A	337	32.9	28.008	29.8486	32.7885	31.7686	29.3233	29.3422	31.5837	29.6803	30.1981	27.9737	30.0515
A	338	36.6	31.8896	33.7091	36.8521	35.7484	32.9021	33.2513	36.4566	33.2433	33.6679	32.0315	33.9752
A	339	39.8	35.5894	36.9494	40.2444	38.8734	35.8915	36.5285	39.8759	36.4811	37.3283	35.9473	37.3709
A	340	46.3	41.5724	42.5994	46.4237	45.2733	41.654	42.9956	47.4256	42.4809	43.8151	42.1484	43.6388
A	341	49.2	44.8288	46.3422	50.546	48.5072	44.5486	46.2539	50.8365	45.5259	46.6595	45.3829	46.9431
A	342	54.3	49.4013	51.5126	57.0451	53.1975	49.8445	51.9072	56.7476	50.7682	51.9994	51.2911	52.3715
A	343	64	58.9464	60.1467	66.8121	62.7655	59.2644	61.1619	67.0514	61.2421	61.7098	60.679	61.9779
A	344	82.2	75.8638	77.4068	81.7966	79.2606	75.797	78.1483	83.0206	78.6156	80.6211	76.8045	78.7335
A	345	90.7	85.0387	86.4606	91.2971	88.5454	84.416	87.8645	92.4309	88.0488	89.2812	85.9169	87.93
A	346	103.7	98.475	99.6272	103.745	101.518	97.7362	101.422	104.452	101.215	101.324	99.2735	100.879
A	347	105.8	102.5	102.741	107.832	104.678	100.515	104.662	108.443	103.989	104.686	102.492	104.254
A	348	155.6	146.024	148.464	146.081	152.225	146.998	149.798	147.472	149.311	148.251	148.518	148.314
A	349	159.9	152.609	155.429	153.538	156.816	153.078	156.571	154.693	155.963	155.786	154.449	154.893
A	361	85.5	84.9244	87.8444	90.7001	86.2669	83.7969	86.2367	87.5782	86.6351	87.2695	86.7085	86.7961
A	362	40.3	41.6144	42.7205	47.6498	41.4019	41.8683	41.6102	45.6527	44.6048	40.0263	44.4166	43.1565
A	366	121.9	113.706	115.888	113.878	118.605	114.389	114.088	114.932	119.944	113.257	116.046	115.473
A	367	139.3	132.422	134.908	132.613	137.563	132.323	132.961	133.184	138.561	132.049	133.805	134.039
A	368	169.3	161.552	164.053	159.22	165.437	160.725	165.457	159.463	166.105	163.26	163.572	162.884
A	369	179.7	173.362	176.139	171.791	178.48	173.631	176.714	172.173	177.94	177.135	174.709	175.207
A	370	60.3	64.022	63.2636	69.5729	61.4912	57.706	63.131	68.7935	66.1973	61.1374	62.5318	63.7847
A	371	161.4	149.968	152.702	147.656	157.602	148.688	154.473	146.699	155.758	151.267	152.681	151.749
A	372	170.5	161.745	167.689	161.84	169.361	160.177	167.308	159.725	166.223	165.615	164.756	164.444
A	373	188.3	182.364	185.386	181.631	188.9	183.12	187.626	181.313	187.598	188.402	185.912	185.225
A	376	95.7	93.7161	94.5976	97.7024	95.2566	91.3626	92.2445	93.6571	96.2249	92.9316	91.2169	93.891
A	377	113	110.586	113.97	116.525	116.082	110.867	110.96	113.714	114.298	111.674	110.365	112.904
A	378	133.9	133.182	134.608	136.175	137.025	132.102	132.481	132.594	136.28	134.954	131.928	134.133
A	379	144.6	146.798	146.092	150.124	148.198	145.511	148.667	144.237	150.1	147.445	145.195	147.237
A	380	197.9	195.259	196.204	193.514	200.556	196.934	198.281	191.973	199.465	200.225	196.877	196.929
A	381	209.4	211.312	213.037	209.732	216.516	213.159	211.235	209.706	212.29	219.721	214.395	213.11
A	382	271.5	267.89	267.724	243.196	275.824	271.9	266.928	248.068	265.105	274.618	264.113	264.537
A	383	274.9	273.487	276.276	252.399	283.735	278.465	275.517	255.482	270.977	283.946	272.324	272.261
A	384	324.5	318.777	325.671	286.941	334.732	325.021	318.898	293.247	321.219	334.303	315.152	317.396
A	447	167	187.426	199.08	193.447	198.615	206.857	191.9	183.503	180.542	203.867	190.261	193.55
A	460	361.2	357.45	382.13	329.226	386.103	369.886	362.829	330.568	361.958	386.443	356.906	362.35

## Sheet: 20L
Supplementary File Data Sheet 4.XLSX: Concatenation specific time estimates for Tree A (Primary Calibrations). Differnet calibration scenarios are shown in different worksheets (0B - 20H). See Methods in the main text for a description of each calibration scenario.
			Concatenations
			1	2	3	4	5	6	7	8	9	10
Tree	NWKNodeNum	trueTimeMillions	TimeEst20L	TimeEst20L	TimeEst20L	TimeEst20L	TimeEst20L	TimeEst20L	TimeEst20L	TimeEst20L	TimeEst20L	TimeEst20L	20LAverage
A	3	52.2	49.1013	48.4096	51.1091	46.7553	47.9388	46.5386	51.2424	45.1089	45.4107	44.7387	47.6353
A	4	34.2	34.6388	33.7773	36.3015	30.5885	32.6269	32.2897	37.5892	31.0378	30.4917	31.442	33.0783
A	5	61.9	59.5816	57.9391	61.2099	55.7957	58.4716	56.449	62.6896	55.1285	53.8556	54.5948	57.5715
A	8	18.8	18.4348	17.4297	20.557	17.1857	17.253	16.9331	21.2301	18.196	15.6238	16.4341	17.9277
A	9	29.6	28.664	27.4328	32.1067	27.1133	28.0458	27.7135	32.9318	27.4379	24.9907	26.5827	28.3019
A	10	44.2	42.7732	41.1064	45.515	40.0363	41.6205	41.5309	46.4201	41.0954	37.2981	39.2217	41.6618
A	11	71.1	68.0597	65.2908	67.4756	63.4671	65.1548	64.7629	69.259	63.7217	60.875	62.0015	65.0068
A	12	77.5	75.4945	72.7607	74.4227	69.7831	72.7158	71.4788	76.192	70.1463	67.3919	68.6067	71.8992
A	13	86.2	83.233	79.9269	82.4833	77.5155	81.1936	80.1465	83.8372	78.5201	75.1353	76.7872	79.8779
A	14	89.1	86.2428	83.3878	85.8437	79.9943	85.0222	83.6036	87.2405	81.7287	77.7685	80.2062	83.1038
A	15	39.6	41.9909	37.5029	42.234	36.9264	39.6246	39.0446	42.5478	38.8292	34.2463	38.3737	39.132
A	47	91	88.9889	85.1058	88.3112	82.1891	87.3462	85.0793	89.3892	83.7534	80.3792	83.1822	85.3725
A	48	66.2	59.2736	60.4993	60.953	57.7895	59.7856	59.4157	62.4808	59.2212	57.1027	55.7828	59.2304
A	49	74.3	69.0655	68.2235	70.2921	65.7161	69.8442	68.1589	72.1573	68.2936	65.2557	64.8958	68.1903
A	50	80.5	76.9298	74.5185	77.0411	71.4365	76.1404	74.6981	78.2738	74.0544	71.1968	72.5593	74.6849
A	51	42.8	42.4539	39.9281	43.6029	38.3836	41.0922	39.3554	44.2466	38.5358	37.9865	37.6563	40.3241
A	52	26.2	23.5021	23.5381	25.734	23.9601	24.3183	22.9288	25.1416	22.6905	23.0652	21.7387	23.6617
A	53	27.8	25.5951	25.5448	28.5863	25.7171	26.1888	25.223	28.1749	24.6306	24.6651	24.2514	25.8577
A	54	29.4	27.9139	27.5647	30.7083	27.0075	28.0219	26.6689	30.8131	26.3311	26.4001	25.8106	27.724
A	55	31.6	30.5862	29.7787	33.697	29.0142	30.5728	29.8267	34.0329	29.1002	28.3724	28.3266	30.3308
A	56	46.3	44.1763	43.1825	47.5318	41.171	44.5033	42.9986	47.2076	41.8344	40.714	41.1321	43.4452
A	57	19.3	18.7892	17.3809	20.0084	16.4812	17.1339	17.2541	19.7454	17.4007	17.5441	16.8066	17.8544
A	58	23.3	22.3617	20.615	24.8593	20.2428	21.0307	21.2928	24.7538	21.0862	21.3599	20.6907	21.8293
A	59	27.3	26.1317	24.6857	29.3307	23.7002	25.4651	24.6441	29.4185	25.1961	24.4561	24.4287	25.7457
A	60	24.5	22.9038	21.9256	25.1886	20.1317	22.5754	21.8497	23.8198	20.8943	21.8	21.2758	22.2365
A	61	19.9	18.8175	17.6137	19.149	16.8864	18.2542	17.7881	18.2688	18.1185	17.4067	16.8836	17.9186
A	62	21.5	20.727	19.6562	21.9883	18.306	20.0162	19.4123	20.5412	19.8813	18.9668	18.7505	19.8246
A	63	13.1	12.1981	12.0706	14.088	11.0976	11.8447	12.0486	12.7082	11.7366	11.8372	11.7338	12.1364
A	64	19.8	18.6743	18.1467	20.9434	16.6862	18.1369	17.7812	18.7043	18.3249	17.64	17.1354	18.2173
A	65	25	23.843	22.5319	25.8494	20.8134	23.1651	22.3256	24.3056	22.5603	21.9165	22.1269	22.9438
A	66	28.2	27.0029	25.8283	29.3094	23.5081	26.3055	25.1256	27.7255	25.7309	24.7774	25.3576	26.0671
A	67	28.9	27.8129	26.629	30.2452	24.2911	27.2062	26.0272	29.2463	26.374	25.2436	26.32	26.9396
A	68	30	28.7526	27.7121	31.5277	25.4162	28.331	27.0272	30.5407	27.0006	26.4031	27.2643	27.9976
A	69	32.3	31.1389	29.2422	34.769	27.9494	30.3373	29.678	33.7509	29.7184	28.6681	29.7211	30.4973
A	70	52.9	50.2056	47.8253	53.1488	46.3324	50.3906	48.4705	52.7789	47.4656	47.4764	45.8774	48.9972
A	71	59.1	56.5762	54.1126	59.7129	52.311	56.9821	54.6517	59.9214	53.7727	52.5746	52.1877	55.2803
A	72	63.5	61.2189	58.7663	64.3581	56.6133	60.8221	59.4397	64.5061	57.8429	56.27	56.8001	59.6637
A	73	67.3	65.3477	62.8766	68.1548	60.0608	64.9888	63.5855	68.8035	62.018	60.2861	61.2903	63.7412
A	74	44	39.7092	38.7233	41.8066	38.9222	38.5624	37.8041	42.1011	37.68	37.1576	36.2266	38.8693
A	75	48.1	44.3733	43.0469	47.3014	43.0791	43.9813	42.0399	47.5505	42.0224	41.7497	40.8644	43.6009
A	76	50.6	47.3674	46.034	50.463	45.6052	46.9062	45.1891	51.1852	44.0817	43.9116	43.9741	46.4717
A	77	36.6	33.3497	31.5992	35.0501	33.3345	31.7909	31.3969	34.6176	29.9441	31.512	29.2008	32.1796
A	78	40.7	37.7049	35.6548	39.8438	37.4181	36.7282	35.867	39.493	34.5246	35.5221	33.1905	36.5947
A	79	37.5	34.4867	33.1354	35.3803	34.237	32.8216	32.4286	35.3431	31.9615	32.116	29.7099	33.162
A	80	42.4	39.8869	37.6268	42.6406	38.9876	38.5782	37.5711	42.1418	36.7496	36.8907	35.4996	38.6573
A	81	45.3	42.8662	40.4662	45.7965	41.4538	41.5774	40.6725	45.767	39.3824	39.4566	38.2697	41.5708
A	82	51.9	48.77	46.5994	51.9297	46.9311	48.3256	47.0988	52.3193	45.255	44.9282	44.4165	47.6574
A	83	54.5	51.6925	49.8222	54.6567	49.6044	51.0485	49.8529	55.6629	48.3818	47.478	47.7341	50.5934
A	84	51.5	47.551	46.3798	49.1409	46.4844	45.9991	46.0428	50.8693	44.9334	44.2446	43.0888	46.4734
A	85	55	52.4774	50.6652	55.7442	50.2418	51.8153	50.7488	56.7405	49.1684	47.9739	48.8952	51.4471
A	83	43	38.9341	39.3135	40.8914	37.4963	38.1966	36.9371	41.371	37.9405	36.7472	36.3862	38.4214
A	87	47	43.847	43.5873	46.0749	42.0208	43.0404	41.791	47.3374	42.8256	40.428	40.4604	43.1413
A	88	50.1	47.5204	46.9355	49.7543	44.7816	47.0212	44.3395	51.3039	45.3129	42.8306	44.315	46.4115
A	89	57.5	54.7111	53.3315	57.0793	52.0382	53.3289	51.7718	58.8406	51.4352	50.4458	51.4848	53.4467
A	90	62	60.0885	57.3301	62.239	55.9037	58.6562	56.3283	63.7195	56.0591	54.5453	56.1753	58.1045
A	91	48.6	44.9137	44.2259	46.9406	42.3428	44.2737	44.2993	47.2126	43.3018	41.6693	41.9246	44.1104
A	92	55.1	52.0853	51.4724	55.1516	48.1461	52.2401	51.1951	56.4428	49.5523	48.1638	49.2927	51.3742
A	93	28	25.5518	24.3936	28.2245	24.716	25.1125	25.6029	27.1501	24.4683	24.3861	23.137	25.2743
A	94	33.8	31.3855	29.7971	34.4907	30.4777	30.906	31.0295	33.6101	29.4744	29.3634	29.136	30.967
A	95	39.7	36.3713	36.1966	40.5204	35.3756	36.8947	36.592	39.6389	35.3854	34.2426	34.874	36.6091
A	96	37.8	34.6965	34.869	37.9093	33.1029	34.5545	34.1473	37.1044	33.2662	32.1685	31.8886	34.3707
A	97	41.8	39.0786	38.8725	43.3149	37.2432	38.9719	38.4297	42.6599	37.5299	36.1866	37.5447	38.9832
A	98	49	46.7024	45.1678	49.9904	43.216	45.7359	46.2021	50.6631	44.4794	42.3675	43.7533	45.8278
A	99	22	19.713	19.9388	23.2072	20.2124	20.1189	20.1084	23.158	19.2932	19.046	19.1496	20.3945
A	100	30	27.0355	27.0615	31.4221	26.877	27.1006	27.8198	30.9774	26.5124	26.1212	26.1088	27.7036
A	104	38	34.6413	34.4503	38.7345	33.8051	34.8847	35.8326	38.9136	34.397	33.0411	33.3215	35.2022
A	105	40	37.4134	36.4979	41.3452	35.761	36.8559	38.1902	41.4531	36.3806	35.3995	36.0837	37.538
A	106	44	42.0782	41.025	45.7922	39.6552	41.6899	42.7202	46.4417	40.6265	39.1479	40.4167	41.9593
A	107	52.9	50.7476	49.0478	54.7336	47.4387	50.5776	50.5491	55.0568	47.8334	46.3313	48.3152	50.0631
A	108	79.8	74.0214	72.9849	76.3561	70.5119	73.9162	73.5996	76.9853	71.6088	70.0808	70.0613	73.0126
A	109	82.5	78.5045	75.9807	79.4917	73.0887	78.0369	76.7821	81.1635	75.2309	72.6325	73.9246	76.4836
A	110	84.2	81.2658	78.1641	81.5611	75.2091	80.5168	78.7469	83.4376	77.1084	74.3437	76.0893	78.6443
A	111	84.6	81.8645	78.67	82.5021	75.4364	80.9624	79.5927	83.9796	77.6151	74.6872	77.071	79.2381
A	112	87.2	85.0533	81.5673	85.5064	78.1506	84.2034	81.9622	86.3176	80.1485	77.1613	80.5278	82.0598
A	113	97.4	95.6115	91.2268	94.8143	87.766	94.8016	91.7677	95.4012	90.3356	86.3476	90.2064	91.8279
A	114	39.7	40.1707	37.7474	41.3396	36.1514	39.2135	37.7111	41.9854	36.5486	33.4984	35.8617	38.0228
A	115	19.6	21.501	20.5377	23.6489	18.0452	21.8496	19.1576	24.4023	19.0579	16.9824	19.5769	20.476
A	116	60	60.0805	56.7143	60.5436	54.5628	58.9189	56.1548	62.4828	55.9168	51.7001	54.5505	57.1625
A	117	70.5	69.913	67.1382	70.4444	64.5891	69.4309	67.0973	73.7951	66.5086	61.3929	64.9934	67.5303
A	118	65.4	60.5132	59.4137	60.264	56.4319	60.6777	58.5898	62.3189	60.5648	56.3479	55.5842	59.0706
A	119	73	69.2851	67.1919	68.6557	64.1353	69.4146	67.0775	71.93	67.9466	64.2825	64.3068	67.4226
A	120	75.1	72.3304	69.6193	71.9945	66.2332	72.6551	69.9157	75.8906	70.5704	66.7198	67.2385	70.3168
A	121	61.1	56.1054	55.0793	57.6568	53.1226	56.9527	56.9315	59.6179	56.1316	52.2944	52.5336	55.6426
A	122	64.2	61.8895	59.2907	62.7776	57.2724	61.43	60.7807	65.5874	61.3352	56.533	57.3159	60.4212
A	123	77.8	75.738	72.8486	76.5189	68.8663	75.8625	73.6865	79.6109	74.8518	69.5422	70.8066	73.8332
A	124	103.3	100.784	96.18	98.774	93.2821	100.953	98.2393	100.434	96.9959	91.443	96.1025	97.3188
A	125	104.7	103.54	97.9194	101.349	94.4945	102.867	100.203	102.249	98.4117	93.4167	98.0518	99.2503
A	126	37.4	38.7564	37.8779	44.9422	37.7615	40.9741	37.7228	42.6255	38.828	35.2779	41.0643	39.5831
A	127	23.8	22.7141	23.4254	26.457	21.2329	23.9257	22.1828	27.0103	22.23	21.1469	22.7765	23.3102
A	128	27.3	24.8788	25.6718	30.2817	24.7936	26.535	25.3131	29.8736	25.5931	23.7633	26.8945	26.3599
A	129	60.7	55.2616	55.8435	58.955	55.5546	58.989	55.9365	59.9132	55.6468	52.894	56.5911	56.5585
A	130	62.7	58.5466	58.0211	62.0264	57.2701	61.136	58.3682	62.9289	57.9389	54.9068	59.3153	59.0458
A	131	39	35.1673	36.9912	40.7646	35.8652	36.3928	36.0568	39.6555	35.0269	35.0888	36.9894	36.7999
A	132	36.8	33.0287	32.5753	35.5366	32.6054	34.0705	34.0223	36.5113	34.4906	31.9033	32.5071	33.7251
A	133	39.1	35.6133	35.8795	39.3348	35.1401	36.3658	37.2508	41.1096	36.8022	34.6395	35.4971	36.7633
A	134	41.6	38.3978	38.5065	42.624	37.4499	39.249	39.7424	44.2905	38.8466	36.6573	38.699	39.4463
A	135	42.8	38.5041	38.5258	41.3882	38.0726	39.7617	39.556	42.7049	39.346	37.7797	39.2176	39.4857
A	136	14.2	13.4156	13.2399	16.4915	13.4094	14.3705	13.5236	16.4152	13.6863	12.6227	13.6785	14.0853
A	137	26.4	24.2761	25.161	28.9414	24.1019	25.9036	24.5957	29.426	25.2926	23.0268	25.0668	25.5792
A	138	46.1	42.8359	42.5314	46.1545	41.5156	43.7596	43.1729	47.2141	42.8128	40.4495	42.9842	43.343
A	139	49.9	46.2022	46.0867	50.3305	45.5235	47.7479	46.796	51.4801	46.4094	43.9466	47.1056	47.1628
A	140	55.3	51.4551	51.2122	55.708	50.7978	53.343	51.835	56.8447	51.1676	48.7515	52.533	52.3648
A	141	63.9	59.9328	59.4973	64.3008	58.5725	62.719	59.9526	64.6937	59.6842	56.0835	61.5354	60.6972
A	142	64.8	62.0339	61.3247	67.4132	60.1681	64.6617	61.5567	67.1165	61.6086	57.2051	64.2	62.7288
A	143	75.6	72.6435	71.3324	78.2218	70.1016	76.056	71.492	76.9211	72.2937	67.098	75.1993	73.1359
A	144	78.1	76.7991	75.995	83.1027	74.0906	81.3322	75.0838	81.5811	75.8631	71.2116	79.7358	77.4795
A	145	176.2	163.288	159.987	155.213	159.959	163.251	157.025	155.043	160.776	158.648	156.967	159.016
A	146	49.1	56.6889	53.8221	61.1167	49.9381	56.3935	52.3977	58.4926	53.1924	56.0596	52.7991	55.0901
A	147	220.2	200.834	199.978	188.118	200.171	198.507	195.215	187.701	198.059	203.215	190.521	196.232
A	306	67.9	55.2498	59.5116	55.9615	59.0818	53.437	55.5754	53.9366	57.8041	58.51	52.521	56.1589
A	307	75.2	62.526	68.1406	63.28	67.1457	60.588	64.1471	62.3325	65.0893	66.3174	60.1676	63.9734
A	308	80.6	68.0748	73.4124	69.4895	72.9733	66.2386	69.6938	68.0863	70.4184	72.2106	66.2007	69.6798
A	309	91.5	79.3244	84.6731	79.5015	82.7853	76.8632	80.8278	77.5313	79.9641	82.5038	77.1515	80.1126
A	310	96.7	86.4055	90.8151	86.4609	89.6116	82.0911	87.2018	83.4619	86.63	89.8572	84.5712	86.7106
A	311	119	108.718	113.495	106.848	110.419	104.868	109.855	103.806	107.941	110.928	104.26	108.114
A	312	63.8	60.8271	59.5269	61.3363	57.8098	56.7116	58.5705	60.6677	59.0334	62.9949	59.5388	59.7017
A	313	102.6	96.8751	95.6653	93.5336	92.8883	90.5386	93.4778	91.543	94.6753	99.5235	94.1022	94.2823
A	314	219.2	186.098	193.241	174.823	194.052	181.386	186.05	169.272	188.68	193.892	180.636	184.813
A	315	124	102.881	107.91	103.022	112.17	100.975	109.656	98.5556	106.694	108.654	104.445	105.496
A	316	156.5	133.365	135.745	132.072	143.124	132.831	136.767	127.43	135.324	139.191	133.585	134.944
A	317	155	129.643	132.363	124.475	139.169	125.786	130.772	121.447	129.57	133.512	127.039	129.378
A	318	50	44.1429	46.6513	52.0248	44.4733	44.887	44.5347	48.7414	45.5899	47.1553	46.4175	46.4618
A	319	65	54.3239	56.7962	62.2773	58.2063	56.1757	56.033	57.0786	57.244	59.3773	55.8851	57.3397
A	320	85	73.4319	75.5393	79.8803	74.6822	73.8131	73.3719	74.9947	74.9204	77.7347	73.3987	75.1767
A	321	87	76.1679	78.6893	84.6273	77.4209	77.3315	76.359	79.5294	77.1503	81.6343	77.0573	78.5967
A	322	52	45.1308	46.3281	52.0985	46.0441	45.6759	45.4822	48.7122	46.3274	45.5419	45.2703	46.6611
A	323	70	61.2694	62.0807	68.2013	63.3127	61.536	61.0863	64.2486	61.7923	62.8293	61.5866	62.7943
A	324	74	65.761	67.4869	73.8106	67.5534	66.6791	65.822	70.4911	65.3337	67.9475	66.6387	67.7524
A	325	94	84.0383	85.3711	92.7509	84.7982	84.8777	83.4974	87.0528	83.447	88.0889	83.7977	85.772
A	326	175	148.177	152.248	147.424	157.585	148.152	149.267	141.34	151.897	156.935	148.641	150.167
A	327	207	176.732	181.513	169.129	185.12	174.843	177.439	164.833	177.674	185.182	172.657	176.512
A	328	230.7	197.862	204.245	187.98	206.28	194.513	199.846	182.903	199.356	207.128	193.606	197.372
A	329	151.9	117.82	123.925	109.034	125.814	111.752	123.903	108.462	124.168	121.505	114.741	118.112
A	330	89.1	72.7405	73.4289	71.8239	75.641	66.6779	74.2521	70.4012	74.3624	74.8188	68.1022	72.2249
A	331	43.7	34.833	36.2237	36.2374	35.4895	32.9131	36.9919	36.0141	35.5634	34.6628	33.6066	35.2536
A	332	70.1	55.4581	56.5711	54.264	57.17	51.9703	58.4448	54.7976	56.6987	55.8762	53.6548	55.4906
A	333	86.3	68.2259	69.8364	66.3823	71.954	63.4107	71.4575	67.219	70.8196	70.1756	64.8543	68.4335
A	334	92	73.8539	75.8135	72.0933	77.395	68.4596	77.2533	72.379	76.1357	75.9372	70.1032	73.9424
A	335	96.9	78.4447	80.0798	76.9245	81.9298	73.1465	82.279	77.0744	80.9191	80.923	74.7581	78.6479
A	336	41.5	31.9283	32.0112	31.2925	34.588	29.5572	32.321	32.0222	32.1061	33.0465	28.7986	31.7672
A	337	32.9	24.2102	25.8154	25.6375	27.465	23.4354	25.3628	24.4742	25.6637	26.1062	22.3615	25.0532
A	338	36.6	27.5654	29.1542	28.8149	30.9056	26.2956	28.7418	28.2501	28.7446	29.1058	25.6052	28.3183
A	339	39.8	30.7635	31.9568	31.4906	33.6073	28.7209	31.5745	30.9385	31.5442	32.2703	28.7643	31.1631
A	340	46.3	35.9352	36.8433	36.4145	39.1402	33.3889	37.1645	36.9195	36.7321	37.8781	33.8108	36.4227
A	341	49.2	38.7501	40.0804	39.6735	41.936	35.7214	39.9809	39.5981	39.3651	40.337	36.4241	39.1867
A	342	54.3	42.7026	44.5522	44.8805	45.991	40.0313	44.8675	44.283	43.8978	44.9534	41.3145	43.7474
A	343	64	50.9534	52.0196	52.8111	54.2628	47.6431	52.8672	52.6315	52.9544	53.348	49.1781	51.8669
A	344	82.2	65.5768	66.9475	64.9982	68.5233	61.1854	67.5498	65.5713	67.9768	69.6968	62.7141	66.074
A	345	90.7	73.5076	74.778	72.7948	76.5503	68.2528	75.9484	73.2196	76.1334	77.1834	70.2857	73.8654
A	346	103.7	85.1219	86.1654	82.9983	87.7657	79.2219	87.6671	82.9808	87.5177	87.5945	81.3639	84.8397
A	347	105.8	88.6009	88.8588	86.3217	90.4973	81.4978	90.4679	86.2226	89.9168	90.5006	84.0364	87.6921
A	348	155.6	126.224	128.403	117.183	131.603	119.374	129.482	117.586	129.105	128.163	122.01	124.913
A	349	159.9	131.915	134.427	123.338	135.573	124.328	135.337	123.543	134.857	134.677	127.024	130.502
A	361	85.5	73.4088	75.9748	72.9452	74.5805	68.0066	74.5412	70.0441	74.911	75.4444	71.3518	73.1208
A	362	40.3	35.9715	36.9481	38.2208	35.7933	33.7048	35.967	36.4306	38.5686	34.6026	36.12	36.2327
A	366	121.9	98.2877	100.229	91.3438	102.538	92.0852	98.6152	91.715	103.712	97.9107	94.3696	97.0806
A	367	139.3	114.466	116.679	106.481	118.927	106.787	114.929	106.4	119.81	114.156	109.31	112.795
A	368	169.3	139.645	141.886	128.052	143.025	130.439	143.017	127.537	143.627	141.138	134.603	137.297
A	369	179.7	149.854	152.339	138.203	154.302	141.049	152.748	137.731	153.86	153.133	143.915	147.713
A	370	60.3	55.3407	54.7153	55.8259	53.1611	46.8092	54.5692	54.9953	57.239	52.8531	51.3817	53.6891
A	371	161.4	129.632	132.069	118.481	136.252	120.611	133.523	117.275	134.68	130.77	125.456	127.875
A	372	170.5	139.813	145.031	130.042	146.418	129.916	144.618	127.772	143.728	143.174	135.423	138.593
A	373	188.3	157.636	160.336	146.182	163.31	148.808	162.18	145.105	162.211	162.873	153.268	156.191
A	376	95.7	81.0084	81.8154	77.9201	82.3524	73.5244	79.7343	74.3016	83.203	80.3392	74.6519	78.8851
A	377	113	95.5911	98.5705	92.9314	100.356	89.221	95.9117	90.2131	98.83	96.5418	90.3226	94.849
A	378	133.9	115.122	116.42	108.686	118.463	106.379	114.514	105.392	117.838	116.668	107.778	112.726
A	379	144.6	126.892	126.351	120.23	128.122	117.334	128.505	114.74	129.787	127.466	118.881	123.831
A	380	197.9	168.783	169.692	155.846	173.387	160.145	171.39	153.686	172.472	173.095	162.471	166.097
A	381	209.4	182.659	184.251	169.096	187.185	173.555	182.588	168.056	183.561	189.948	177.209	179.811
A	382	271.5	231.564	231.549	207.306	238.459	223.025	230.727	205.623	229.229	237.407	219.806	225.469
A	383	274.9	236.403	238.945	215.685	245.298	229.23	238.152	212.894	234.307	245.471	227.289	232.367
A	384	324.5	275.552	281.666	248.936	289.386	272.237	275.649	250.888	277.749	289.004	267.116	272.818
A	447	167	162.012	172.18	170.395	171.709	175.732	165.874	159.6	156.11	176.243	163.084	167.294
A	460	361.2	308.981	330.496	289.994	333.799	314.229	313.622	287.509	312.975	334.079	305.926	313.161

## Sheet: 20H
Supplementary File Data Sheet 4.XLSX: Concatenation specific time estimates for Tree A (Primary Calibrations). Differnet calibration scenarios are shown in different worksheets (0B - 20H). See Methods in the main text for a description of each calibration scenario.
			Concatenations
			1	2	3	4	5	6	7	8	9	10
Tree	NWKNodeNum	trueTimeMillions	TimeEst20H	TimeEst20H	TimeEst20H	TimeEst20H	TimeEst20H	TimeEst20H	TimeEst20H	TimeEst20H	TimeEst20H	TimeEst20H	20HAverage
A	3	52.2	59.4214	58.5723	64.3461	56.6321	58.0866	56.3206	64.2931	54.5835	54.9887	54.1814	58.1426
A	4	34.2	41.9192	40.8682	45.7034	37.0502	39.5335	39.0767	47.1627	37.5569	36.923	38.0782	40.3872
A	5	61.9	72.1045	70.1024	77.0631	67.5822	70.8491	68.314	78.6557	66.7077	65.2149	66.1176	70.2711
A	8	18.8	22.3095	21.0888	26.2138	20.8161	20.9052	20.4923	27.0851	22.0178	18.9192	19.9027	21.975
A	9	29.6	34.6885	33.1919	40.9416	32.8407	33.9826	33.5386	42.0139	33.2009	30.2618	32.1933	34.6854
A	10	44.2	51.7632	49.7359	57.7473	48.4937	50.4309	50.2603	58.7572	49.7271	45.1651	47.4999	50.958
A	11	71.1	82.3644	78.9975	85.08	76.8741	78.947	78.3755	87.0518	77.1058	73.7147	75.0876	79.3598
A	12	77.5	91.3619	88.0354	93.6979	84.5242	88.1085	86.503	95.597	84.8797	81.6062	83.0869	87.7401
A	13	86.2	100.727	96.7061	103.771	93.8901	98.381	96.9926	105.104	95.0124	90.9828	92.994	97.4562
A	14	89.1	104.369	100.894	107.931	96.8925	103.02	101.176	109.33	98.8949	94.1714	97.1346	101.381
A	15	39.6	50.8165	45.376	53.0705	44.7269	48.0124	47.2515	53.3096	46.9848	41.4695	46.4729	47.7491
A	47	91	107.693	102.972	110.971	99.551	105.836	102.962	111.999	101.345	97.3327	100.739	104.14
A	48	66.2	71.7317	73.2	76.7803	69.9971	72.4412	71.9043	78.416	71.6599	69.1468	67.5564	72.2834
A	49	74.3	83.5817	82.5458	88.5445	79.5982	84.629	82.4852	90.5604	82.6379	79.0194	78.5927	83.2195
A	50	80.5	93.0989	90.1623	96.9704	86.5269	92.2581	90.399	98.2846	89.6086	86.2136	87.8738	91.1396
A	51	42.8	51.3769	48.3102	54.9663	46.4919	49.7907	47.6275	55.7541	46.6298	45.9986	45.604	49.255
A	52	26.2	28.4417	28.4795	32.8677	29.0215	29.4661	27.7483	32.3916	27.4563	27.9301	26.327	29.013
A	53	27.8	30.9747	30.9075	36.5107	31.1497	31.7325	30.5247	36.2995	29.804	29.8674	29.3699	31.7141
A	54	29.4	33.7809	33.3514	39.1986	32.7126	33.9537	32.2745	39.6251	31.8616	31.9684	31.2582	33.9985
A	55	31.6	37.0148	36.0302	42.9712	35.1433	37.0445	36.096	43.6904	35.2124	34.3567	34.3052	37.1865
A	56	46.3	53.4613	52.2479	60.3408	49.8681	53.9239	52.0365	60.0442	50.6212	49.3014	49.8134	53.1659
A	57	19.3	22.7383	21.0296	25.6183	19.9628	20.7608	20.8808	25.2561	21.0555	21.2445	20.3538	21.8901
A	58	23.3	27.0617	24.9427	31.8293	24.5189	25.4825	25.7684	31.6622	25.5151	25.8651	25.0577	26.7703
A	59	27.3	31.6241	29.868	37.4626	28.7068	30.8557	29.824	37.5505	30.4883	29.6144	29.5846	31.5579
A	60	24.5	27.7177	26.5284	32.0976	24.3844	27.3542	26.4423	30.3698	25.283	26.398	25.7663	27.2342
A	61	19.9	22.7725	21.3114	24.4701	20.4535	22.1183	21.527	23.4793	21.9241	21.0781	20.4471	21.9581
A	62	21.5	25.0834	23.7826	28.0984	22.173	24.2533	23.4926	26.3999	24.0571	22.9672	22.708	24.3016
A	63	13.1	14.7619	14.6046	18.022	13.4419	14.3521	14.5811	16.3416	14.2018	14.3339	14.2104	14.8851
A	64	19.8	22.5993	21.9562	26.7916	20.211	21.9762	21.5186	24.052	22.1739	21.3606	20.752	22.3391
A	65	25	28.8543	27.2621	33.0075	25.2101	28.0688	27.0182	31.136	27.2988	26.5391	26.797	28.1192
A	66	28.2	32.6784	31.2504	37.3989	28.474	31.874	30.4068	35.4499	31.1353	30.0034	30.7096	31.9381
A	67	28.9	33.6586	32.2193	38.5781	29.4224	32.9653	31.4978	37.3332	31.9135	30.568	31.8751	33.0031
A	68	30	34.7958	33.5298	40.1754	30.7852	34.3282	32.7081	38.9389	32.6717	31.972	33.0187	34.2924
A	69	32.3	37.6837	35.3811	44.2587	33.8535	36.7591	35.9161	42.976	35.9604	34.7148	35.9941	37.3497
A	70	52.9	60.7578	57.8653	67.3203	56.1198	61.0575	58.6586	66.8557	57.4352	57.4901	55.5604	59.9121
A	71	59.1	68.4673	65.4725	75.4002	63.3614	69.0443	66.1389	75.6476	65.067	63.6636	63.2025	67.5465
A	72	63.5	74.0859	71.1032	81.1305	68.5724	73.6971	71.9334	81.2826	69.9921	68.1385	68.7884	72.8724
A	73	67.3	79.0824	76.0764	85.8651	72.7482	78.7459	76.9506	86.6307	75.0442	73.0017	74.2263	77.8371
A	74	44	48.0553	46.8526	52.8621	47.1443	46.7254	45.7501	53.165	45.5943	44.9949	43.8726	47.5017
A	75	48.1	53.6996	52.0839	59.81	52.1793	53.2915	50.8763	60.0466	50.8487	50.5556	49.4893	53.2881
A	76	50.6	57.323	55.6981	63.8083	55.239	56.8355	54.6874	64.5676	53.3406	53.1734	53.2553	56.7928
A	77	36.6	40.3591	38.2329	44.2929	40.3762	38.5205	37.9962	43.7952	36.2335	38.1586	35.3639	39.3329
A	78	40.7	45.6297	43.1398	50.3507	45.3225	44.503	43.4059	49.9631	41.776	43.0144	40.1958	44.7301
A	79	37.5	41.7351	40.0916	44.718	41.4693	39.7694	39.2448	44.6814	38.6747	38.8899	35.9805	40.5255
A	80	42.4	48.2703	45.5259	53.8944	47.2235	46.7445	45.4682	53.2765	44.4685	44.6716	42.9922	47.2536
A	81	45.3	51.8758	48.9613	57.8881	50.2107	50.3786	49.2214	57.8352	47.6542	47.7788	46.347	50.8151
A	82	51.9	59.0205	56.3821	65.5865	56.8449	58.5554	56.9986	66.0333	54.7602	54.4044	53.791	58.2377
A	83	54.5	62.5572	60.2815	68.9967	60.083	61.8546	60.3315	70.169	58.5438	57.4921	57.8089	61.8118
A	84	51.5	57.5452	56.1164	62.0161	56.3039	55.7363	55.7205	64.1101	54.3711	53.5767	52.1831	56.7679
A	85	55	63.5071	61.3014	70.3495	60.855	62.7837	61.4157	71.5094	59.4957	58.0925	59.2151	62.8525
A	83	43	47.1172	47.5666	51.7715	45.4171	46.2822	44.7009	52.3483	45.9095	44.4978	44.0659	46.9677
A	87	47	53.0627	52.7377	58.3342	50.8974	52.1514	50.575	59.8979	51.8206	48.9551	49	52.7432
A	88	50.1	57.5082	56.7887	62.9896	54.2414	56.9748	53.6593	64.8946	54.8303	51.8644	53.6682	56.742
A	89	57.5	66.2103	64.5275	72.0838	63.0309	64.6177	62.6538	74.2603	62.2386	61.0858	62.3513	65.306
A	90	62	72.7178	69.3655	78.4868	67.713	71.0727	68.1679	80.2476	67.8337	66.0499	68.0317	70.9687
A	91	48.6	54.3537	53.5104	59.2784	51.2874	53.6457	53.6106	59.2634	52.3969	50.4582	50.7733	53.8578
A	92	55.1	63.0326	62.2781	69.6476	58.3167	63.2985	61.9559	70.8495	59.9602	58.3225	59.6964	62.7358
A	93	28	30.9223	29.5146	36.0021	29.9371	30.4284	30.9843	34.432	29.6076	29.5296	28.0203	30.9378
A	94	33.8	37.9821	36.0525	43.995	36.9159	37.4483	37.5516	42.6246	35.6651	35.5567	35.2855	37.9077
A	95	39.7	44.0159	43.7954	51.6173	42.8485	44.7047	44.2833	50.1651	42.8176	41.4651	42.2346	44.7947
A	96	37.8	41.989	42.1891	48.2194	40.0957	41.8691	41.3247	46.9057	40.2533	38.9535	38.619	42.0419
A	97	41.8	47.2921	47.033	55.0951	45.1106	47.2216	46.5072	53.9288	45.4126	43.819	45.4689	47.6889
A	98	49	56.5183	54.65	63.4939	52.3451	55.4174	55.9133	63.9723	53.8217	51.3037	52.9879	56.0424
A	99	22	23.8562	24.1246	29.8003	24.4821	24.3777	24.335	29.474	23.3455	23.0632	23.1914	25.005
A	100	30	32.7178	32.7425	40.349	32.5546	32.8373	33.6673	39.4261	32.081	31.6306	31.6193	33.9626
A	104	38	41.9222	41.6825	49.5354	40.9463	42.2693	43.3643	49.3917	41.6217	40.0102	40.3544	43.1098
A	105	40	45.2769	44.16	52.8021	43.3152	44.6576	46.2174	52.5615	44.0219	42.8659	43.6996	45.9578
A	106	44	50.9222	49.6374	58.376	48.032	50.515	51.6996	58.7612	49.1596	47.405	48.9471	51.3455
A	107	52.9	61.4137	59.3445	69.3948	57.4598	61.2841	61.1741	69.4571	57.8803	56.1035	58.5126	61.2024
A	108	79.8	89.5792	88.3068	96.1676	85.4071	89.563	89.0695	96.7564	86.6495	84.8622	84.8485	89.121
A	109	82.5	95.0046	91.9314	100.018	88.5282	94.556	92.921	101.871	91.0323	87.9521	89.5272	93.3342
A	110	84.2	98.3462	94.5732	102.58	91.0965	97.5609	95.2987	104.69	93.3041	90.0243	92.1488	95.9622
A	111	84.6	99.0707	95.1853	103.749	91.3719	98.1008	96.3223	105.361	93.9172	90.4401	93.3377	96.6857
A	112	87.2	102.93	98.6909	107.488	94.6594	102.028	99.1898	108.253	96.9827	93.4362	97.5241	100.118
A	113	97.4	115.707	110.378	119.061	106.306	114.87	111.056	119.499	109.31	104.56	109.245	111.999
A	114	39.7	48.6137	45.6718	52.3431	43.7881	47.5144	45.6376	52.8364	44.2252	40.5639	43.4307	46.4625
A	115	19.6	26.0201	24.8492	29.9436	21.8572	26.4748	23.1843	30.709	23.0608	20.5643	23.7089	25.0372
A	116	60	72.7082	68.6204	76.6587	66.0889	71.391	67.9581	78.6312	67.6615	62.6046	66.0639	69.8386
A	117	70.5	84.6072	81.2326	89.1948	78.2331	84.1282	81.2005	92.8672	80.478	74.3419	78.711	82.4995
A	118	65.4	73.2318	71.8865	75.943	68.3527	73.5222	70.9049	78.0767	73.2857	68.2327	67.3158	72.0752
A	119	73	83.8474	81.2976	86.518	77.6834	84.1085	81.1766	90.1181	82.218	77.841	77.8795	82.2688
A	120	75.1	87.5328	84.2346	90.6923	80.2245	88.035	84.6113	95.0587	85.3929	80.7923	81.43	85.8004
A	121	61.1	67.8975	66.6422	72.6916	64.3443	69.0087	68.898	74.8262	67.9214	63.3244	63.6214	67.9176
A	122	64.2	74.8974	71.7377	79.1477	69.3709	74.4337	73.5562	82.3185	74.218	68.457	69.4131	73.755
A	123	77.8	91.6566	88.1418	96.3055	83.4138	91.9213	89.1747	99.7358	90.5736	84.21	85.7511	90.0884
A	124	103.3	121.967	116.371	124.005	112.987	122.324	118.888	125.755	117.369	110.73	116.386	118.678
A	125	104.7	125.302	118.476	127.189	114.456	124.643	121.265	128.01	119.082	113.12	118.747	121.029
A	126	37.4	46.9022	45.8297	56.609	45.7384	49.6476	45.6518	53.5879	46.9834	42.7187	49.7313	48.34
A	127	23.8	27.4881	28.3431	32.0405	25.7182	28.9903	26.8455	32.0145	26.8991	25.6073	27.5838	28.153
A	128	27.3	30.1078	31.0612	36.6723	30.0311	32.1521	30.6336	35.4084	30.9687	28.7754	32.5709	31.8382
A	129	60.7	66.8765	67.5668	71.3967	67.2901	71.476	67.6938	71.0134	67.3348	64.0503	68.5353	68.3234
A	130	62.7	70.8518	70.2015	74.5232	69.368	74.0775	70.6367	73.9996	70.1083	66.4877	71.8345	71.2089
A	131	39	42.5587	44.7568	54.5327	43.4415	44.0966	43.6356	51.623	42.3839	42.4898	44.7965	45.4315
A	132	36.8	39.9706	39.4139	47.9945	39.4931	41.2827	41.1734	47.8902	41.735	38.6323	39.368	41.6954
A	133	39.1	43.0985	43.4117	53.1241	42.5632	44.0639	45.0806	53.9215	44.5321	41.9456	42.9892	45.473
A	134	41.6	46.4683	46.5902	57.5508	45.3609	47.5574	48.0958	58.0502	47.0059	44.389	46.8668	48.7935
A	135	42.8	46.5969	46.6135	55.8788	46.1152	48.1786	47.8703	55.8986	47.6102	45.7482	47.495	48.8005
A	136	14.2	16.2353	16.0193	22.2923	16.242	17.4126	16.3661	21.583	16.5609	15.2851	16.5655	17.4562
A	137	26.4	29.3784	30.4431	39.1213	29.1932	31.387	29.7655	38.6898	30.6051	27.8836	30.3574	31.6824
A	138	46.1	51.8391	51.46	62.3138	50.2855	53.0227	52.2475	61.801	51.8052	48.981	52.0565	53.5812
A	139	49.9	55.9129	55.7618	67.8642	55.14	57.8553	56.632	67.3642	56.1572	53.2158	57.0478	58.2951
A	140	55.3	62.2699	61.9633	74.5232	61.5285	64.6348	62.7302	73.9996	61.9148	59.0341	63.6207	64.6219
A	141	63.9	72.5294	71.9876	74.5232	70.9455	75.9955	72.554	73.9996	72.2202	67.9126	74.5231	72.7191
A	142	64.8	75.0721	74.1987	85.7463	72.8782	78.3495	74.4954	84.7544	74.5488	69.2707	77.7501	76.7064
A	143	75.6	87.9117	86.3073	98.7163	84.9101	92.1558	86.519	96.7615	87.4781	81.2503	91.0709	89.3081
A	144	78.1	92.9406	91.9487	104.676	89.7418	98.5489	90.8657	102.562	91.7973	86.2316	96.5649	94.5877
A	145	176.2	197.608	193.573	193.993	193.749	197.809	190.03	193.603	194.546	192.11	190.097	193.712
A	146	49.1	68.6037	65.1211	75.8608	60.4872	68.331	63.4112	72.5946	64.3648	67.8837	63.9429	67.0601
A	147	220.2	243.045	241.96	233.5	242.456	240.528	236.248	232.954	239.659	246.077	230.732	238.716
A	306	67.9	66.8622	72.005	72.6586	71.5625	64.7487	67.2568	70.7666	69.9451	70.8509	63.6061	69.0262
A	307	75.2	75.6677	82.4455	82.1607	81.3298	73.4135	77.6303	81.7823	78.7605	80.305	72.8667	78.6362
A	308	80.6	82.3828	88.824	90.0373	88.3884	80.2603	84.3428	89.255	85.2089	87.4412	80.1731	85.6314
A	309	91.5	95.9967	102.449	102.805	100.273	93.1338	97.8171	101.382	96.7597	99.9054	93.4352	98.3958
A	310	96.7	104.566	109.88	111.588	108.541	99.4684	105.531	108.986	104.826	108.81	102.421	106.462
A	311	119	131.568	137.321	136.964	133.745	127.066	132.946	134.834	130.613	134.325	126.265	132.565
A	312	63.8	73.6117	72.0235	78.4878	70.0217	68.7165	70.8814	78.4639	71.4327	76.2817	72.1051	73.2026
A	313	102.6	117.236	115.748	119.688	112.51	109.704	113.126	118.396	114.561	120.515	113.963	115.545
A	314	219.2	225.212	233.808	220.257	235.045	219.783	225.156	215.692	228.31	234.787	218.761	225.681
A	315	124	124.505	130.564	130.179	135.866	122.349	132.705	125.724	129.104	131.571	126.489	128.906
A	316	156.5	161.396	164.242	166.887	173.359	160.949	165.514	162.557	163.748	168.549	161.78	164.898
A	317	155	156.891	160.15	156.757	168.568	152.413	158.259	154.622	156.785	161.672	153.852	157.997
A	318	50	53.4208	56.4448	65.7413	53.868	54.3888	53.8955	62.3422	55.1655	57.1013	56.2144	56.8583
A	319	65	65.7417	68.7195	78.7017	70.502	68.0672	67.8106	73.0913	69.2675	71.9011	67.6803	70.1483
A	320	85	88.8657	91.3974	100.947	90.4583	89.4381	88.794	96.0336	90.6566	94.1305	88.8903	91.9612
A	321	87	92.1768	95.2087	106.94	93.7755	93.7013	92.409	101.721	93.3549	98.8526	93.3211	96.146
A	322	52	54.6163	56.0538	66.1349	55.7706	55.3447	55.0421	62.453	56.0579	55.1476	54.825	57.1446
A	323	70	74.147	75.1134	86.576	76.6871	74.5621	73.926	82.372	74.771	76.0812	74.5852	76.8821
A	324	74	79.5826	81.6546	93.6878	81.8236	80.794	79.6572	90.3104	79.0563	82.279	80.7035	82.9549
A	325	94	101.701	103.293	117.2	102.711	102.845	101.048	111.25	100.974	106.669	101.484	104.918
A	326	175	179.321	184.21	185.658	190.874	179.513	180.641	179.949	183.801	190.035	180.013	183.402
A	327	207	213.877	219.619	212.915	224.225	211.854	214.734	209.769	214.993	224.24	209.098	215.532
A	328	230.7	239.448	247.123	236.457	249.856	235.688	241.851	232.641	241.229	250.816	234.469	240.958
A	329	151.9	142.583	149.941	138.888	152.392	135.408	149.946	140.036	150.248	147.133	138.958	144.553
A	330	89.1	88.0291	88.8439	91.8088	91.6196	80.7925	89.8592	91.3	89.9814	90.5996	82.476	88.531
A	331	43.7	42.1542	43.8282	46.6556	42.9864	39.8802	44.7672	46.9843	43.033	41.9739	40.6996	43.2963
A	332	70.1	67.1143	68.4472	69.8649	69.2468	62.9715	70.7293	71.4894	68.6076	67.6616	64.9793	68.1112
A	333	86.3	82.5655	84.4973	85.2163	87.1538	76.8337	86.4772	87.6041	85.6944	84.977	78.5426	83.9562
A	334	92	89.3765	91.7291	92.3696	93.7442	82.9513	93.4912	94.2791	92.1271	91.9539	84.8992	90.6921
A	335	96.9	94.9321	96.8911	98.4556	99.2369	88.6304	99.5732	100.205	97.9152	97.9912	90.5366	96.4368
A	336	41.5	38.6389	38.7314	40.8219	41.8945	35.8139	39.1145	42.4148	38.8496	40.0167	34.8769	39.1173
A	337	32.9	29.2987	31.2349	33.5513	33.2668	28.3963	30.6939	32.5666	31.0541	31.6125	27.0811	30.8756
A	338	36.6	33.3591	35.2746	37.7094	37.4342	31.862	34.783	37.5911	34.7821	35.2448	31.0095	34.905
A	339	39.8	37.2293	38.6655	41.1806	40.7067	34.8007	38.2112	41.1168	38.1698	39.0767	34.8353	38.3993
A	340	46.3	43.4881	44.5779	47.5037	47.4083	40.4567	44.9762	48.9015	44.4472	45.8674	40.9469	44.8574
A	341	49.2	46.8946	48.4945	51.7219	50.7947	43.283	48.3846	52.4185	47.6332	48.8449	44.1118	48.2582
A	342	54.3	51.6778	53.9051	58.3722	55.7062	48.5052	54.2983	58.5136	53.1181	54.4349	50.0344	53.8566
A	343	64	61.6627	62.9402	68.3664	65.7254	57.7283	63.9793	69.138	64.0769	64.6001	59.5576	63.7775
A	344	82.2	79.3597	81.0019	83.6995	82.9984	74.1374	81.7482	85.6041	82.2545	84.3972	75.9506	81.1151
A	345	90.7	88.9574	90.4762	93.421	92.721	82.7008	91.912	95.3072	92.1243	93.4629	85.1202	90.6203
A	346	103.7	103.013	104.254	106.159	106.306	95.9918	106.094	107.702	105.9	106.07	98.5366	104.003
A	347	105.8	107.223	107.513	110.341	109.614	98.7495	109.483	111.818	108.803	109.589	101.773	107.491
A	348	155.6	152.753	155.359	149.48	159.404	144.643	156.698	152.061	156.222	155.195	147.762	152.958
A	349	159.9	159.641	162.647	157.11	164.212	150.646	163.783	159.507	163.183	163.083	153.833	159.764
A	361	85.5	88.8378	91.9243	92.8102	90.3351	82.4024	90.2091	90.3036	90.6452	91.357	86.4114	89.5236
A	362	40.3	43.532	44.7046	48.7584	43.3543	40.8395	43.5269	47.0733	46.6695	41.901	43.7435	44.4103
A	366	121.9	118.946	121.27	116.528	124.198	111.578	119.343	118.509	125.496	118.562	114.287	118.872
A	367	139.3	138.524	141.174	135.698	144.05	129.392	139.086	137.329	144.975	138.234	132.381	138.084
A	368	169.3	168.996	171.672	162.924	173.239	158.05	173.078	164.425	173.794	170.907	163.012	168.01
A	369	179.7	181.35	184.319	175.788	186.897	170.906	184.855	177.531	186.176	185.431	174.29	180.754
A	370	60.3	66.9722	66.2018	71.1914	64.391	56.718	66.0391	70.9343	69.2614	64.0009	62.2263	65.7936
A	371	161.4	156.878	159.794	151.091	165.034	146.142	161.588	151.264	162.968	158.352	151.935	156.505
A	372	170.5	169.198	175.477	165.605	177.348	157.417	175.015	164.695	173.917	173.372	164.005	169.605
A	373	188.3	190.767	193.996	185.856	197.808	180.309	196.269	186.955	196.281	197.227	185.617	191.109
A	376	95.7	98.0346	98.9911	99.9754	99.7487	89.0882	96.4937	96.5717	100.679	97.2843	90.408	96.7275
A	377	113	115.682	119.264	119.236	121.556	108.108	116.071	117.252	119.588	116.904	109.386	116.305
A	378	133.9	139.319	140.86	139.343	143.487	128.898	138.584	136.72	142.588	141.275	130.526	138.16
A	379	144.6	153.563	152.877	153.616	155.186	142.172	155.515	148.726	157.048	154.351	143.973	151.703
A	380	197.9	204.257	205.316	198.016	210.014	194.045	207.415	197.947	208.698	209.604	196.762	203.207
A	381	209.4	221.05	222.931	214.611	226.726	210.294	220.966	216.232	222.116	230.012	214.611	219.955
A	382	271.5	280.234	280.158	261.125	288.831	270.236	279.224	262.349	277.376	287.48	266.199	275.321
A	383	274.9	286.09	289.107	270.812	297.116	277.754	288.209	270.267	283.52	297.246	275.261	283.538
A	384	324.5	333.467	340.796	307.802	350.517	329.865	333.587	310.803	336.087	349.961	323.493	331.638
A	447	167	196.063	208.327	207.718	207.981	212.931	200.74	194.804	188.899	213.416	197.505	202.838
A	460	361.2	373.922	399.878	353.513	404.311	380.746	379.542	350.925	378.712	404.543	370.495	379.659
