# Supplementary material for: Quantifying the Error of Secondary vs. Distant Primary Calibrations in a Simulated Environment
Source: Front Genet. 2020 Mar 20;11:252. doi: 10.3389/fgene.2020.00252 (PMC7099002; doi:10.3389/fgene.2020.00252)
Supplement: Supplementary file 5 [file Data_Sheet_5.zip]

Archive with 2 entries (2 files):
- Trees/TreeA_NWK.txt
- Trees/TreeB_NWK.txt
