# Supplementary material for: Quantifying the Error of Secondary vs. Distant Primary Calibrations in a Simulated Environment
Source: Front Genet. 2020 Mar 20;11:252. doi: 10.3389/fgene.2020.00252 (PMC7099002; doi:10.3389/fgene.2020.00252)
Supplement: Supplementary file 5 [file Data_Sheet_5.zip › Trees/TreeA_NWK.txt]

(((((((((((((Cheriogale:52.2,Daubentoni:52.20000000)3:9.70000000,(Galagonida:34.20000000,Loridae:34.20000000)4:27.70000000)5:15.60000000,(Tarsiidae:71.10000000,(Atelidae:44.2,(Cercopithe:29.60000000,(Hylobatida:18.80000000,Hominidae:18.80000000)8:10.80000000)9:14.60000000)10:26.90000000)11:6.40000000)12:8.70000000,Dermoptera:86.20000000)13:2.90000000,Scandentia:89.10000000)14:1.90000000,(Leporidae:39.60000000,Ochotonida:39.60000000)15:51.4)47:6.40000000,((Solenodont:80.50000000,(Talpidae:74.30000000,(Erinacidae:66.20000000,Soricidae:66.20000000)48:8.10000000)49:6.20000000)50:6.70000000,((Camelidae:67.30000000,((Tayassuida:42.80000000,Suidae:42.80000000)51:20.70000000,((Tragulidae:46.30000000,(Antilocapr:31.60000000,(Giraffidae:29.40000000,(Cervidae:27.80000000,(Moschidae:26.20000000,Bovidae:26.20000000)52:1.60000000)53:1.60000000)54:2.20000000)55:14.70000000)56:12.80000000,(Hippopotam:52.90000000,((Balaenidae:27.30000000,(Neobalaeni:23.30000000,(Eschrichti:19.30000000,Balaenopte:19.30000000)57:4.00000000)58:4.00000000)59:5.00000000,((Physeterid:24.50000000,Kogiidae:24.50000000)60:5.50000000,(Platanisti:28.90000000,(Hyperoodon:28.20000000,((Lipotidae:21.50000000,(Pontoporii:19.90000000,Iniidae:19.90000000)61:1.60000000)62:3.50000000,(Delphinida:19.80000000,(Phocoenida:13.10000000,Monodontid:13.10000000)63:6.70000000)64:5.20000000)65:3.20000000)66:0.70000000)67:1.10000000)68:2.30000000)69:20.60000000)70:6.20000000)71:4.40000000)72:3.80000000)73:17.30000000,(((((Natalidae:50.60000000,(Molossidae:48.10000000,(Miniopteri:44.00000000,Vespertili:44.00000000)74:4.10000000)75:2.50000000)76:3.90000000,(Myzopodida:51.90000000,(Mystacinid:45.30000000,((Thyropteri:40.70000000,(Furipterid:36.60000000,Noctilioni:36.60000000)77:4.10000000)78:1.70000000,(Mormoopida:37.50000000,Phyllostom:37.50000000)79:4.90000000)80:2.90000000)81:6.60000000)82:2.60000000)83:0.50000000,(Emballonur:51.50000000,Nycteridae:51.50000000)84:3.50000000)85:7.00000000,(((Rhinopomat:47.00000000,(Craseonyct:43.00000000,Megadermat:43.00000000)86:4.00000000)87:3.10000000,Rhinolophi:50.10000000)88:7.40000000,Pteropodid:57.50000000)89:4.50000000)90:22.20000000,((Equidae:55.10000000,(Tapiridae:48.60000000,Rhinocerot:48.60000000)91:6.50000000)92:27.40000000,(((Nandiniida:49.00000000,((Viverridae:39.70000000,((Eupleridae:28.00000000,Herpestida:28.00000000)93:5.80000000,Hyaenidae:33.80000000)94:5.90000000)95:2.10000000,(Prionodont:37.80000000,Felidae:37.80000000)96:4.00000000)97:7.20000000)98:3.90000000,(Canidae:44.00000000,(Ursidae:40.00000000,((Phocidae:30.00000000,(Odobenidae:22.00000000,Otariidae:22.00000000)99:8.00000000)100:8.00000000,Ailuridae:38)104:2.00000000)105:4.00000000)106:8.90000000)107:26.90000000,Pholidota:79.80000000)108:2.70000000)109:1.70000000)110:0.40000000)111:2.60000000)112:10.20000000)113:7.30000000,((Dasypodida:70.50000000,((Myrmecopha:39.70000000,Cyclopedid:39.70000000)114:20.30000000,(Megalonych:19.60000000,Bradypodid:19.60000000)115:40.40000000)116:10.50000000)117:32.80000000,((((Chrysochlo:65.40000000,Tenrecidae:65.40000000)118:7.60000000,Macrosceli:73.00000000)119:2.10000000,Tubulident:75.10000000)120:2.70000000,((Proboscide:61.10000000,Hyracoidea:61.10000000)121:3.10000000,Sirenia:64.20000000)122:13.60000000)123:25.50000000)124:1.40000000)125:71.50000000,((Didelphida:37.40000000,Caluromyid:37.40000000)126:40.70000000,(Caenolesti:75.60000000,(Microbioth:64.80000000,((Notoryctid:62.70000000,((Thylacomyi:23.80000000,Peramelida:23.80000000)127:36.90000000,(Myrmecobii:27.30000000,Dasyuridae:27.30000000)128:33.40000000)129:2.00000000)130:1.20000000,((Vombatidae:39.00000000,Phascolarc:39.00000000)131:16.30000000,(((Tarsipedid:39.10000000,(Pseudochei:36.80000000,Petauridae:36.80000000)132:2.30000000)133:2.50000000,Acrobatida:41.60000000)134:8.30000000,((Phalangeri:42.80000000,Burramyida:42.80000000)135:3.30000000,(Hypsiprymn:26.40000000,(Macropodid:14.20000000,Potoroidae:14.20000000)136:12.20000000)137:19.70000000)138:3.80000000)139:5.40000000)140:8.60000000)141:0.90000000)142:10.80000000)143:2.50000000)144:98.10000000)145:44.00000000,(Ornithorhy:49.10000000,Tachygloss:49.10000000)146:171.10000000)147:104.30000000,((((Columbifor:119,(Tinamidae:96.70000000,(Dinornithi:91.50000000,(Rheidae:80.60000000,(Struthioni:75.20000000,(Casuariida:67.90000000,Apterygida:67.90000000)306:7.30000000)307:5.40000000)308:10.90000000)309:5.20000000)310:22.30000000)311:100.20000000,(Alligatori:102.60000000,(Crocodylid:63.80000000,Gavialidae:63.80000000)312:38.80000000)313:116.60000000)314:11.50000000,(((Podocnemid:124.00000000,Pelomedusi:124.00000000)315:32.50000000,Chelidae:156.50000000)316:50.50000000,((Carettoche:155.00000000,Trionychid:155.00000000)317:20.00000000,(((Cheloniida:50.00000000,Dermochely:50.00000000)318:37.00000000,(Chelydrida:85.00000000,(Dermatemyd:65.00000000,Kinosterni:65.00000000)319:20.00000000)320:2.00000000)321:7.00000000,(Platystern:74.00000000,(Emydidae:70.00000000,(Testudinid:52.00000000,Geoemydida:52.00000000)322:18.00000000)323:4.00000000)324:20.00000000)325:81.00000000)326:32.00000000)327:23.70000000)328:44.20000000,(Sphenodont:271.50000000,((((((Leptotyphl:151.90000000,Typhlopida:151.90000000)329:8.00000000,(Anomalepid:155.60000000,((Aniliidae:89.10000000,Tropidophi:89.10000000)330:16.70000000,((Bolyeriida:96.90000000,(Uropeltida:92.00000000,(Boidae:86.30000000,(Xenopeltid:70.10000000,(Loxocemida:43.70000000,Pythonidae:43.70000000)331:26.40000000)332:16.20000000)333:5.70000000)334:4.90000000)335:6.80000000,(Acrochordi:90.70000000,(Xenodermat:82.20000000,(Pareatidae:64.00000000,(Viperidae:54.30000000,(Homalopsid:49.20000000,((Lamprophii:41.50000000,Elapidae:41.50000000)336:4.80000000,(Natricidae:39.80000000,(Colubridae:36.60000000,(Pseudoxeno:32.90000000,Dipsadidae:32.90000000)337:3.70000000)338:3.20000000)339:6.50000000)340:2.90000000)341:5.10000000)342:9.70000000)343:18.20000000)344:8.50000000)345:13.00000000)346:2.10000000)347:49.80000000)348:4.30000000)349:19.8,((Gymnophtha:85.50000000,Teiidae:85.50000000)361:83.80000000,(Lacertidae:139.30000000,(Rhineurida:121.90000000,(Cadeidae:40.30000000,Blanidae:40.30000000)362:81.6)366:17.40000000)367:30.00000000)368:10.40000000)369:8.60000000,(((Cordylidae:60.30000000,Gerrhosaur:60.30000000)370:101.10000000,Xantusiida:161.40000000)371:9.10000000,Scincidae:170.50000000)372:17.80000000)373:9.60000000,(Pygopodida:144.6,(Eublephari:133.90000000,((Phyllodact:95.70000000,Gekkonidae:95.70000000)376:17.30000000,Sphaerodac:113.00000000)377:20.90000000)378:10.70000000)379:53.30000000)380:11.50000000,Dibamidae:209.40000000)381:62.10000000)382:3.40000000)383:49.60000000)384:36.70000000,(Heleophryn:167,Dicrogloss:167)447:194.2)460:93.4,Polyodonti:454.6)492:71.90000000;
