# Supplementary material for: Quantifying the Error of Secondary vs. Distant Primary Calibrations in a Simulated Environment
Source: Front Genet. 2020 Mar 20;11:252. doi: 10.3389/fgene.2020.00252 (PMC7099002; doi:10.3389/fgene.2020.00252)
Supplement: Supplementary file 5 [file Data_Sheet_5.zip › Trees/TreeB_NWK.txt]

(((((Cryptobran:157.20000000,Hynobiidae:157.20000000)385:60.30000000,(Sirenidae:200.10000000,((Salamandri:168.00000000,(Dicamptodo:115.80000000,Ambystomat:115.80000000)386:52.20000000)387:13.70000000,(Proteidae:166.20000000,(Rhyacotrit:137.30000000,(Amphiumida:124.40000000,Plethodont:124.40000000)388:12.90000000)389:28.90000000)390:15.50000000)391:18.40000000)392:17.40000000)393:46.50000000,((Leiopelmat:222.00000000,Ascaphidae:222.00000000)394:21.00000000,((Bombinator:203.00000000,(Discogloss:152.00000000,Alytidae:152.00000000)395:51.00000000)396:31.00000000,((Rhinophryn:193.00000000,Pipidae:193.00000000)397:36.00000000,((Scaphiopod:167.00000000,(Pelodytida:143.00000000,(Megophryid:115.00000000,Pelobatida:115.00000000)398:28.00000000)399:24.00000000)400:55.00000000,(Heleophryn:167.00000000,(((Calyptocep:129.00000000,(Myobatrach:107.00000000,(Rheobatrac:102.00000000,Limnodynas:102.00000000)401:5.00000000)402:22.00000000)403:17.00000000,(Rhinoderma:63.00000000,(((Centroleni:57.90000000,Leptodacty:57.90000000)404:1.80000000,(Dendrobati:54.60000000,Bufonidae:54.60000000)405:5.10000000)406:1.40000000,(Telmatobii:58.40000000,((Ceratophry:53.20000000,Hylidae:53.20000000)407:3.50000000,(Strabomant:55,(Phyllomedu:43.20000000,Pelodryadi:43.20000000)411:11.80000000)412:1.70000000)413:1.70000000)414:2.70000000)415:1.90000000)416:83.00000000)417:15.00000000,((Nasikabatr:101.00000000,Sooglossid:101.00000000)418:58.00000000,((Ptycephali:94.40000000,((Phrynobatr:86.30000000,(Pyxicephal:81.10000000,Petropedet:81.10000000)419:5.20000000)420:3.40000000,((Ceratobatr:77.60000000,(Ranixalida:71.20000000,Micrixalid:71.20000000)421:6.40000000)422:5.30000000,(Nyctibatra:78.10000000,((Ranidae:71.70000000,Dicrogloss:71.70000000)423:2.70000000,(Rhacophori:69.70000000,Mantellida:69.70000000)424:4.70000000)425:3.70000000)426:4.80000000)427:6.80000000)428:4.70000000)429:24.60000000,(((Hemisotida:72.10000000,Brevicipit:72.10000000)430:29.90000000,(Hyperoliid:87.70000000,(Astyloster:69.10000000,Arthrolept:69.10000000)431:18.60000000)432:14.30000000)433:15.00000000,(Phrynomeri:88.00000000,(Hoplophryn:83.90000000,(Scaphiophr:80.50000000,(Gastrophry:79.00000000,((Melanobatr:66.80000000,(Cophylidae:61.80000000,Kalophryni:61.80000000)434:5.00000000)435:10.00000000,(Asterophry:73.60000000,(Dyscophida:68.70000000,Microhylid:68.70000000)436:4.90000000)437:3.20000000)438:2.20000000)439:1.50000000)440:3.40000000)441:4.10000000)442:29.00000000)443:2.00000000)444:40.00000000)445:2.00000000)446:6.00000000)447:55.00000000)448:7.00000000)449:5.00000000)450:9.00000000)451:21.00000000)452:30.00000000,(((((Typhlonect:62.00000000,Caeciliid0:62.00000000)453:99.80000000,Caeciliid1:161.80000000)454:7.50000000,Scolecomor:169.30000000)455:26.50000000,(Ichthyophi:75.30000000,Uraeotyphl:75.30000000)456:120.50000000)457:30.60000000,Rhinatrema:226.40000000)458:67.60000000)459:160.6,Polyodonti:454.6)492:71.90000000;
